# Supplementary material for: Uncovering mitochondrial dynamics–related genes as potential diagnostic biomarkers for acute myocardial infarction
Source: Front Cardiovasc Med. 2026 Feb 13;13:1755024. doi: 10.3389/fcvm.2026.1755024 (PMC12946055; doi:10.3389/fcvm.2026.1755024)
Supplement: Supplementary file 3 [file Table1.xlsx]

## Sheet: Sheet1
Table S1 List of mitophagy-related genes
Mitochondrial_dynamics_genes
ARL2
ARMC10
ATG12
ATG5
CSNK2A1
CSNK2A2
CSNK2B
DNM1L
FIS1
FUNDC1
MAP1LC3A
MAP1LC3B
MFF
MFN1
MFN2
MIEF1
MIEF2
MIGA1
MIGA2
MTCH2
MTERF3
MTFP1
MTFR1
MTFR2
MUL1
OMA1
OPA1
PGAM5
PINK1
PLD6
PRKN
RAB24
RPS27A
SLC25A46
SPIRE1
SQSTM1
SRC
STX17
TOMM20
TOMM22
TOMM40
TOMM5
TOMM6
TOMM7
TOMM70
UBA52
UBB
UBC
ULK1
VDAC1
