# Supplementary material for: Uncovering mitochondrial dynamics–related genes as potential diagnostic biomarkers for acute myocardial infarction
Source: Front Cardiovasc Med. 2026 Feb 13;13:1755024. doi: 10.3389/fcvm.2026.1755024 (PMC12946055; doi:10.3389/fcvm.2026.1755024)
Supplement: Supplementary file 4 [file Table3.xlsx]

## Sheet: 01.GO
Table S3 GO enrichment analysis list of differentially expressed genes
ONTOLOGY	ID	Description	GeneRatio	BgRatio	pvalue	p.adjust	qvalue	geneID	Count
BP	GO:1990748	cellular detoxification	4/23	115/18903	1.0526738073346e-05	0.00264398072011678	0.00206024471697411	GSTM1/HBB/MGST3/PRDX1	4
BP	GO:0097237	cellular response to toxic substance	4/23	123/18903	1.37349647798274e-05	0.00264398072011678	0.00206024471697411	GSTM1/HBB/MGST3/PRDX1	4
BP	GO:0098754	detoxification	4/23	154/18903	3.32492512050358e-05	0.0042669872379796	0.00332492512050358	GSTM1/HBB/MGST3/PRDX1	4
BP	GO:0009636	response to toxic substance	4/23	250/18903	0.000216984203824624	0.0181392014902684	0.0141344427196897	GSTM1/HBB/MGST3/PRDX1	4
BP	GO:0098869	cellular oxidant detoxification	3/23	100/18903	0.000235574045328162	0.0181392014902684	0.0141344427196897	HBB/MGST3/PRDX1	3
BP	GO:0042744	hydrogen peroxide catabolic process	2/23	30/18903	0.000603388888114972	0.038717453654044	0.0301694444057486	HBB/PRDX1	2
MF	GO:0004601	peroxidase activity	3/15	55/18432	1.11522502432249e-05	0.000459761877253795	0.000320459914444324	HBB/MGST3/PRDX1	3
MF	GO:0016684	oxidoreductase activity, acting on peroxide as acceptor	3/15	57/18432	1.2425996682535e-05	0.000459761877253795	0.000320459914444324	HBB/MGST3/PRDX1	3
MF	GO:0016209	antioxidant activity	3/15	85/18432	4.13749684215622e-05	0.00102058255439853	0.000711359106195279	HBB/MGST3/PRDX1	3
