# Supplementary material for: Uncovering mitochondrial dynamics–related genes as potential diagnostic biomarkers for acute myocardial infarction
Source: Front Cardiovasc Med. 2026 Feb 13;13:1755024. doi: 10.3389/fcvm.2026.1755024 (PMC12946055; doi:10.3389/fcvm.2026.1755024)
Supplement: Supplementary file 5 [file Table4.xlsx]

## Sheet: 04.KEGG
Table S4 KEGG enrichment analysis list of differentially expressed genes
ID	Description	GeneRatio	BgRatio	pvalue	p.adjust	qvalue	geneID	Count
hsa05225	Hepatocellular carcinoma	3/14	168/8773	0.0021495531349974	0.0530732761997959	0.0439606084139811	GSTM1/MGST3/TCF7	3
hsa00480	Glutathione metabolism	2/14	57/8773	0.00358986787872154	0.0530732761997959	0.0439606084139811	GSTM1/MGST3	2
hsa05208	Chemical carcinogenesis - reactive oxygen species	3/14	223/8773	0.00479371106433145	0.0530732761997959	0.0439606084139811	GSTM1/COX7B/MGST3	3
hsa05204	Chemical carcinogenesis - DNA adducts	2/14	70/8773	0.00536809660113919	0.0530732761997959	0.0439606084139811	GSTM1/MGST3	2
hsa00982	Drug metabolism - cytochrome P450	2/14	72/8773	0.00567117553811917	0.0530732761997959	0.0439606084139811	GSTM1/MGST3	2
hsa01524	Platinum drug resistance	2/14	73/8773	0.00582561992830425	0.0530732761997959	0.0439606084139811	GSTM1/MGST3	2
hsa00980	Metabolism of xenobiotics by cytochrome P450	2/14	78/8773	0.0066266653644863	0.0530732761997959	0.0439606084139811	GSTM1/MGST3	2
hsa00983	Drug metabolism - other enzymes	2/14	80/8773	0.006960429665547	0.0530732761997959	0.0439606084139811	GSTM1/MGST3	2
hsa04520	Adherens junction	2/14	93/8773	0.00931217656092539	0.0631158633573832	0.0522788859560724	WAS/TCF7	2
hsa05418	Fluid shear stress and atherosclerosis	2/14	139/8773	0.0200221199785193	0.122134931868968	0.101164395680939	GSTM1/MGST3	2
hsa04980	Cobalamin transport and metabolism	1/14	18/8773	0.0283652839174556	0.148209526608345	0.122761989252814	PRDX1	1
hsa04530	Tight junction	2/14	170/8773	0.0291559724475433	0.148209526608345	0.122761989252814	WAS/JAM3	2
hsa05207	Chemical carcinogenesis - receptor activation	2/14	212/8773	0.0436989790420463	0.205049055504986	0.169842185750463	GSTM1/MGST3	2
hsa05143	African trypanosomiasis	1/14	37/8773	0.0574946048399329	0.22495667745713	0.186331674166389	HBB	1
hsa05216	Thyroid cancer	1/14	37/8773	0.0574946048399329	0.22495667745713	0.186331674166389	TCF7	1
hsa00760	Nicotinate and nicotinamide metabolism	1/14	38/8773	0.0590050301526899	0.22495667745713	0.186331674166389	NAMPT	1
hsa05144	Malaria	1/14	50/8773	0.0769556771468126	0.276135076820916	0.228722755606626	HBB	1
hsa05134	Legionellosis	1/14	56/8773	0.0858112702135372	0.284422626538382	0.235587335182784	RAB1B	1
hsa05213	Endometrial cancer	1/14	58/8773	0.088745558974908	0.284422626538382	0.235587335182784	TCF7	1
hsa05217	Basal cell carcinoma	1/14	63/8773	0.096043063146971	0.284422626538382	0.235587335182784	TCF7	1
hsa05221	Acute myeloid leukemia	1/14	67/8773	0.101841954953249	0.284422626538382	0.235587335182784	TCF7	1
hsa05120	Epithelial cell signaling in Helicobacter pylori infection	1/14	70/8773	0.106168434277549	0.284422626538382	0.235587335182784	JAM3	1
hsa04146	Peroxisome	1/14	83/8773	0.124693832884814	0.284422626538382	0.235587335182784	PRDX1	1
hsa04610	Complement and coagulation cascades	1/14	86/8773	0.12891798498966	0.284422626538382	0.235587335182784	PROS1	1
hsa05210	Colorectal cancer	1/14	86/8773	0.12891798498966	0.284422626538382	0.235587335182784	TCF7	1
hsa05412	Arrhythmogenic right ventricular cardiomyopathy	1/14	86/8773	0.12891798498966	0.284422626538382	0.235587335182784	TCF7	1
hsa04260	Cardiac muscle contraction	1/14	87/8773	0.130321823853496	0.284422626538382	0.235587335182784	COX7B	1
hsa04666	Fc gamma R-mediated phagocytosis	1/14	97/8773	0.144245131360042	0.284422626538382	0.235587335182784	WAS	1
hsa05215	Prostate cancer	1/14	97/8773	0.144245131360042	0.284422626538382	0.235587335182784	TCF7	1
hsa05231	Choline metabolism in cancer	1/14	98/8773	0.145626017501231	0.284422626538382	0.235587335182784	WAS	1
hsa04916	Melanogenesis	1/14	101/8773	0.149756271335663	0.284422626538382	0.235587335182784	TCF7	1
hsa05146	Amoebiasis	1/14	102/8773	0.151128897281385	0.284422626538382	0.235587335182784	PRDX1	1
hsa04625	C-type lectin receptor signaling pathway	1/14	104/8773	0.153867978291256	0.284422626538382	0.235587335182784	CLEC4D	1
hsa04670	Leukocyte transendothelial migration	1/14	115/8773	0.16878679794746	0.302823372788089	0.250828678064336	JAM3	1
hsa00190	Oxidative phosphorylation	1/14	134/8773	0.193981744600033	0.303009755254205	0.250983058709264	COX7B	1
hsa05135	Yersinia infection	1/14	137/8773	0.197894447766207	0.303009755254205	0.250983058709264	WAS	1
hsa04936	Alcoholic liver disease	1/14	142/8773	0.204376449108321	0.303009755254205	0.250983058709264	TCF7	1
hsa04550	Signaling pathways regulating pluripotency of stem cells	1/14	143/8773	0.205666998258185	0.303009755254205	0.250983058709264	TCF7	1
hsa05224	Breast cancer	1/14	147/8773	0.210809781390053	0.303009755254205	0.250983058709264	TCF7	1
hsa05226	Gastric cancer	1/14	149/8773	0.213369562640193	0.303009755254205	0.250983058709264	TCF7	1
hsa04932	Non-alcoholic fatty liver disease	1/14	155/8773	0.221002723014401	0.303009755254205	0.250983058709264	COX7B	1
hsa04934	Cushing syndrome	1/14	155/8773	0.221002723014401	0.303009755254205	0.250983058709264	TCF7	1
hsa04148	Efferocytosis	1/14	156/8773	0.222268209423985	0.303009755254205	0.250983058709264	PROS1	1
hsa04390	Hippo signaling pathway	1/14	157/8773	0.223531786662938	0.303009755254205	0.250983058709264	TCF7	1
hsa04514	Cell adhesion molecules	1/14	157/8773	0.223531786662938	0.303009755254205	0.250983058709264	JAM3	1
hsa03008	Ribosome biogenesis in eukaryotes	1/14	167/8773	0.236063137972956	0.313040248181529	0.259291318597297	SNORD3B-1	1
hsa04310	Wnt signaling pathway	1/14	174/8773	0.244723060087461	0.317619290751812	0.263084140743519	TCF7	1
hsa04621	NOD-like receptor signaling pathway	1/14	186/8773	0.259356883465865	0.328138545942034	0.271797242540425	NAMPT	1
hsa04062	Chemokine signaling pathway	1/14	192/8773	0.266574650528875	0.328138545942034	0.271797242540425	WAS	1
hsa05167	Kaposi sarcoma-associated herpesvirus infection	1/14	194/8773	0.268966021263962	0.328138545942034	0.271797242540425	TCF7	1
hsa05415	Diabetic cardiomyopathy	1/14	203/8773	0.279637862547231	0.334468815987865	0.277040606857938	COX7B	1
hsa03040	Spliceosome	1/14	217/8773	0.295951333872309	0.34717368011944	0.287564049106697	RNU5F-1	1
hsa04714	Thermogenesis	1/14	232/8773	0.313048932364586	0.36030160140075	0.298437909702088	COX7B	1
hsa05132	Salmonella infection	1/14	247/8773	0.329760307542096	0.372507014075331	0.308547656179739	TCF7	1
hsa05012	Parkinson disease	1/14	266/8773	0.350386198972379	0.388610147951184	0.321885886137305	COX7B	1
hsa05020	Prion disease	1/14	272/8773	0.356776166956113	0.388631181862909	0.321903308531832	COX7B	1
hsa05016	Huntington disease	1/14	306/8773	0.39189713448489	0.419398687782075	0.347388041648656	COX7B	1
hsa05165	Human papillomavirus infection	1/14	331/8773	0.416576060848377	0.438123098478466	0.362897475875174	TCF7	1
hsa05014	Amyotrophic lateral sclerosis	1/14	364/8773	0.447729406593627	0.46290667461375	0.383425718403106	COX7B	1
hsa05010	Alzheimer disease	1/14	384/8773	0.465850914518232	0.473615096426869	0.392295506962721	COX7B	1
hsa05022	Pathways of neurodegeneration - multiple diseases	1/14	476/8773	0.54231915667042	0.54231915667042	0.449203097846077	COX7B	1
