# Supplementary material for: Uncovering mitochondrial dynamics–related genes as potential diagnostic biomarkers for acute myocardial infarction
Source: Front Cardiovasc Med. 2026 Feb 13;13:1755024. doi: 10.3389/fcvm.2026.1755024 (PMC12946055; doi:10.3389/fcvm.2026.1755024)
Supplement: Supplementary file 6 [file Table5.xlsx]

## Sheet: Table S2 GSEACOX7B_KEGG_gsea
Table S5 GSEA analysis results (COX7B)
	ID	Description	setSize	enrichmentScore	NES	pvalue	p.adjust	qvalue	rank	leading_edge	core_enrichment
Spliceosome	Spliceosome	Spliceosome	126	0.62774380018952	3.33014712382176	2.03439273568326e-24	2.03439273568326e-24	2.37702730169307e-22	3532	tags=61%, list=15%, signal=52%	SF3B6/SNRPE/CWC15/TXNL4A/SYF2/SMNDC1/ALYREF/SNRPB2/SLU7/USP39/ISY1/SNRPD1/HNRNPK/SNRPC/BUD31/MAGOH/RBM25/HNRNPM/SNW1/SRSF9/DDX5/HNRNPA3/LSM3/PRPF40A/SART1/RBM17/SRSF10/DHX15/SNRPA1/CTNNBL1/EIF4A3/SNRPB/BCAS2/HNRNPA1/SRSF7/LSM8/LSM6/PHF5A/SNRPG/HNRNPU/TRA2B/SNRPF/SRSF5/SRSF3/SRSF4/SRSF6/DDX46/U2AF1/RBM8A/SRSF2/CDC5L/PRPF18/SF3B1/DHX8/THOC2/HNRNPC/LSM5/PRPF38A/SF3A3/DDX42/AQR/PRPF38B/NCBP1/SF3B5/SN…
Oxidative phosphorylation	Oxidative phosphorylation	Oxidative phosphorylation	101	0.664561444391461	3.36519729425943	7.9752474043724e-24	7.9752474043724e-24	3.67519202789241e-22	2878	tags=59%, list=12%, signal=52%	COX7B/SDHB/UQCRHL/COX7A2/NDUFA4/NDUFB4/COX7C/NDUFS4/NDUFB6/NDUFA8/COX6C/NDUFAB1/NDUFA1/UQCRQ/COX6A1/UQCRH/UQCRFS1/NDUFC1/COX5A/UQCR10/COX4I1/NDUFC2/NDUFV2/ATP6V1H/CYC1/ATP6V1D/NDUFS6/UQCRC2/NDUFS1/PPA2/UQCRC1/NDUFS2/ATP6V1G1/NDUFB3/NDUFB5/NDUFA6/NDUFA5/ATP6V1C1/NDUFB2/NDUFB8/NDUFS3/NDUFA2/COX8A/UQCR11/NDUFB9/NDUFA9/ATP6V1A/COX5B/ATP6V0E1/NDUFA10/COX15/NDUFS5/COX6B1/NDUFB10/NDUFA3/SDHD/PPA1/ATP6V1…
Huntington's disease	Huntington's disease	Huntington's disease	159	0.58133918349731	3.19116013994847	9.43630385539942e-24	9.43630385539942e-24	3.67519202789241e-22	3175	tags=49%, list=14%, signal=43%	COX7B/SDHB/UQCRHL/COX7A2/NDUFA4/NDUFB4/POLR2K/COX7C/NDUFS4/NDUFB6/NDUFA8/COX6C/VDAC2/NDUFAB1/CLTA/NDUFA1/POLR2G/UQCRQ/COX6A1/UQCRH/UQCRFS1/NDUFC1/COX5A/HDAC2/CLTC/VDAC3/SOD1/UQCR10/VDAC1/COX4I1/SOD2/NDUFC2/NDUFV2/CYC1/NDUFS6/UQCRC2/NDUFS1/APAF1/UQCRC1/NDUFS2/CYCS/CASP3/TBPL1/NDUFB3/NDUFB5/NDUFA6/NDUFA5/POLR2B/NDUFB2/NDUFB8/NDUFS3/NDUFA2/COX8A/SLC25A5/UQCR11/NDUFB9/DCTN4/NDUFA9/COX5B/POLR2H/NDUFA1…
Parkinson's disease	Parkinson's disease	Parkinson's disease	99	0.666413939279766	3.35559481140444	6.85362159219828e-23	6.85362159219828e-23	2.00197893877371e-21	2878	tags=61%, list=12%, signal=53%	COX7B/SDHB/UQCRHL/COX7A2/NDUFA4/NDUFB4/COX7C/NDUFS4/NDUFB6/NDUFA8/COX6C/VDAC2/NDUFAB1/LRRK2/NDUFA1/UQCRQ/COX6A1/UQCRH/UQCRFS1/NDUFC1/COX5A/VDAC3/UQCR10/VDAC1/COX4I1/NDUFC2/NDUFV2/CYC1/NDUFS6/UQCRC2/NDUFS1/APAF1/UQCRC1/NDUFS2/CYCS/CASP3/NDUFB3/PARK7/NDUFB5/NDUFA6/NDUFA5/NDUFB2/NDUFB8/NDUFS3/NDUFA2/COX8A/SLC25A5/UQCR11/NDUFB9/NDUFA9/COX5B/NDUFA10/NDUFS5/COX6B1/NDUFB10/NDUFA3/SDHD/PPID/UQCRB/NDUFV1
Ribosome	Ribosome	Ribosome	86	0.66718689146385	3.29095590980881	2.72603227795523e-20	2.72603227795523e-20	6.37030700743222e-19	5163	tags=67%, list=22%, signal=53%	RPS29/RPS7/RPL9/RPL7/RPL37A/RPS24/RPS11/RSL24D1/RPS21/RPS27L/MRPL13/RPS27A/RPL24/RPS10/RPL6/RPL26L1/RPL31/RPL23/RPL17/RPLP2/UBA52/RPS3A/RPS12/RPS9/RPL35A/RPL37/RPL5/RPS8/RPS17/RPLP0/RPS18/RPL39/RPS15A/RPS13/RPS16/RSL24D1P11/RPSA/RPL21/FAU/RPS6/RPL30/RPS20/RPL27/RPL13A/RPL29/RPL10/RPL11/RPS3/RPL34/RPL14/RPL26/RPL23A/RPL8/RPL22/RPL36AL/RPL15/RPL38/RPL22L1
Alzheimer's disease	Alzheimer's disease	Alzheimer's disease	144	0.571053853930651	3.07441174187901	7.27495662824759e-20	7.27495662824759e-20	1.41670208023769e-18	2904	tags=49%, list=12%, signal=43%	COX7B/SDHB/UQCRHL/COX7A2/NDUFA4/NDUFB4/COX7C/NDUFS4/NDUFB6/NDUFA8/COX6C/NDUFAB1/GSK3B/NDUFA1/UQCRQ/COX6A1/UQCRH/UQCRFS1/NDUFC1/COX5A/UQCR10/COX4I1/NDUFC2/NDUFV2/CYC1/NDUFS6/UQCRC2/NDUFS1/ITPR2/APAF1/UQCRC1/NDUFS2/CYCS/HSD17B10/CASP3/NDUFB3/NDUFB5/PSENEN/ATP2A2/NDUFA6/ADAM17/NDUFA5/NDUFB2/NDUFB8/NDUFS3/NDUFA2/COX8A/UQCR11/NDUFB9/CASP7/PSEN1/NDUFA9/COX5B/PPP3R1/NDUFA10/MAPK1/NDUFS5/COX6B1/CDK5/NDUF…
Proteasome	Proteasome	Proteasome	43	0.788861019098387	3.34106274881694	3.00899474121731e-17	3.00899474121731e-17	5.02253257556574e-16	2965	tags=77%, list=13%, signal=67%	PSMB1/PSMC1/PSMB7/PSMC6/PSMA6/PSMA7/PSMD12/PSMB3/PSMA4/PSMD6/PSMA1/PSMA5/PSMD7/PSMC5/PSMA2/PSMD13/POMP/PSMA3/PSMD2/PSMD1/PSMB5/PSMD14/PSMB2/PSMB6/PSMC3/PSME4/PSMD8/PSMB9/PSME2/PSMB8/PSMC2/PSME1/PSMB4
Olfactory transduction	Olfactory transduction	Olfactory transduction	369	-0.39804	-2.28268	2.99886546080744e-16	2.99886546080744e-16	4.37992192302139e-15	11142	tags=66%, list=48%, signal=35%	OR13D1/OR1C1/OR13H1/OR6F1/OR10A6/OR4D9/OR10H5/OR4S2/OR6K6/OR2L8/OR2T8/OR4K15/OR10A4/OR4N2/OR10A2/OR52E8/OR5P3/OR56A4/OR4K17/OR1L1/OR4F6/OR51A2/OR2W3/OR5AS1/OR2D3/OR4P4/OR6C75/OR5AP2/OR1K1/OR51B4/OR2G3/OR56A1/OR12D3/OR10C1/OR7A5/OR7G1/OR5A1/OR52J3/OR2F1/OR51G1/OR5I1/OR10AG1/OR3A1/OR5AR1/OR10G4/OR2M5/CAMK2G/OR1L4/OR56A5/OR2T27/OR13C4/OR51B5/OR9Q1/OR10A7/OR52D1/OR14J1/CNGA3/OR2M3/OR5AU1/OR5AN1/OR8S1…
Ubiquitin mediated proteolysis	Ubiquitin mediated proteolysis	Ubiquitin mediated proteolysis	129	0.462040435591352	2.44892710336493	6.83755516219488e-11	6.83755516219488e-11	8.87682600004248e-10	5199	tags=50%, list=22%, signal=39%	UBE2E3/UBA3/UBE2B/TRIP12/UBE2F/UBOX5/CUL3/ANAPC11/RNF7/UBE2D1/BIRC2/SIAH1/FBXW7/RBX1/ANAPC5/CUL5/ANAPC10/CDC27/SMURF1/UBE2K/UBR5/VHL/CDC16/UBE2E1/ITCH/SKP1/CDC26/RCHY1/CUL2/UBA6/FANCL/NEDD4/UBE2R2/DDB1/CUL4B/BRCA1/FBXW11/MAP3K1/UBE2Q2/HERC4/FBXO4/UBA2/CUL1/CDC23/BIRC6/UBE2A/UBE2J1/KEAP1/UBE2I/CUL4A/ANAPC4/TRAF6/UBE2W/XIAP/UBE2N/UBE3A/KLHL9/BIRC3/MDM2/HERC1/UBE2G1/UBE2L3/UBE2D4/UBE2G2
Neuroactive ligand-receptor interaction	Neuroactive ligand-receptor interaction	Neuroactive ligand-receptor interaction	270	-0.368323	-2.02699	2.30016286360102e-09	2.30016286360102e-09	2.68755871431277e-08	10817	tags=66%, list=46%, signal=36%	OXTR/P2RX1/NPBWR1/CHRNE/NPY5R/ADRB3/GRIA2/LTB4R/LHCGR/MC5R/PRSS1/GLRB/EDNRA/ADRB2/P2RX3/GLRA3/UTS2R/CHRNB4/MCHR1/MC4R/SSTR5/AGTR2/DRD1/PTGER4/MTNR1B/TAAR5/CHRM2/GRIA4/MC2R/GABRB2/CGA/PRLHR/GLRA1/CHRNB1/CHRNA9/BRS3/PRSS3/TAAR2/GABRG2/NMBR/CALCR/GRM5/ADRA1D/ADRA1A/TACR1/HTR1E/GH2/APLNR/P2RY10/MLNR/PRL/GIPR/LEP/GRM8/GRID2/GRIA3/GALR3/MC3R/GHSR/P2RY6/S1PR5/GRIN1/HTR4/F2RL3/GABRD/GABRA1/CHRNB2/CHRNA4/…
Valine, leucine and isoleucine degradation	Valine, leucine and isoleucine degradation	Valine, leucine and isoleucine degradation	43	0.629824603103891	2.66749588175098	1.2553734863306e-08	1.2553734863306e-08	1.33345891849471e-07	1993	tags=40%, list=9%, signal=36%	HADHB/PCCB/ECHS1/ACAT1/DLD/ALDH9A1/HADHA/HMGCS1/HSD17B10/ACAA2/BCAT1/MCEE/ALDH2/HIBADH/ACADM/ACAT2/MCCC1
Protein export	Protein export	Protein export	22	0.708031448522113	2.50273314900393	8.58889145488792e-07	8.58889145488792e-07	8.36286799554877e-06	4280	tags=73%, list=18%, signal=59%	SPCS1/SEC61G/SEC11C/SRP14/HSPA5/SRP68/SRP54/SEC62/SEC11A/SRP9/SRP72/SPCS2/SPCS3/SEC63/SEC61B/IMMP1L
Basal cell carcinoma	Basal cell carcinoma	Basal cell carcinoma	55	-0.526344	-2.21725	1.50484547465535e-06	1.50484547465535e-06	1.35253317964975e-05	4198	tags=53%, list=18%, signal=43%	GLI1/SUFU/SHH/FZD9/WNT4/SMO/APC2/TCF7L1/WNT10A/WNT3A/STK36/WNT11/WNT9B/FZD8/WNT7A/AXIN1/FZD10/PTCH2/AXIN2/DVL3/WNT1/BMP4/WNT6/DVL2/WNT10B/TP53/LEF1/TCF7/DVL1
RNA degradation	RNA degradation	RNA degradation	55	0.499864729227217	2.22129428067231	6.61417979939983e-06	6.61417979939983e-06	5.52010494536377e-05	3783	tags=47%, list=16%, signal=40%	LSM1/WDR61/CNOT10/EXOSC1/XRN2/DCP2/EXOSC8/MPHOSPH6/LSM3/EXOSC9/HSPA9/LSM8/ENO1/LSM6/HSPD1/LSM5/CNOT8/PNPT1/XRN1/C1D/PARN/LSM4/DIS3/C1DP2/TTC37/EXOSC10
ECM-receptor interaction	ECM-receptor interaction	ECM-receptor interaction	83	-0.450527	-2.06777	1.20012224589691e-05	1.20012224589691e-05	9.34832065224961e-05	7997	tags=57%, list=34%, signal=37%	SDC4/COL4A4/TNN/LAMB2/ITGA8/LAMB4/IBSP/LAMA4/CHAD/GP5/COL5A2/TNXB/THBS2/COL4A6/LAMA1/COL1A2/RELN/COL4A2/COMP/COL2A1/VTN/TNC/COL4A1/LAMA3/LAMC3/AGRN/SV2A/ITGA11/TNR/ITGA5/ITGA6/COL1A1/SDC1/COL3A1/COL6A2/ITGB4/LAMA5/COL11A1/COL11A2/ITGB7/DAG1/COL6A1/COL5A1/HSPG2/ITGA10/COL5A3/ITGA3
Lysosome	Lysosome	Lysosome	120	0.367613279543225	1.9231706648182	2.04528405172201e-05	2.04528405172201e-05	0.000149359559040226	5170	tags=42%, list=22%, signal=33%	CLTA/AP3B1/MANBA/CLTC/LAPTM4A/LAMP2/CTSS/CD63/ATP6V1H/SCARB2/GUSB/HEXB/GLA/NPC2/AP4E1/CTSC/ASAH1/IGF2R/GNS/AP1S2/SORT1/CTSL/CLN5/GNPTAB/AGA/LIPA/CTSK/AP1G1/AP4B1/CTSB/AP1S3/GLB1/CTSH/M6PR/LAMP1/SUMF1/AP3S1/GALC/NEU1/ARSB/NPC1/PSAP/HEXA/AP3M1/CLTB/CD164/SLC17A5/FUCA1/CTNS/ATP6V0D1/ATP6V0B
Cardiac muscle contraction	Cardiac muscle contraction	Cardiac muscle contraction	73	0.42066129993224	1.99886326660507	8.72530137586326e-05	8.72530137586326e-05	0.000599695636359642	1579	tags=29%, list=7%, signal=27%	COX7B/UQCRHL/COX7A2/COX7C/COX6C/UQCRQ/COX6A1/UQCRH/UQCRFS1/COX5A/UQCR10/ATP1B3/COX4I1/CYC1/UQCRC2/UQCRC1/ATP2A2/COX8A/ATP1B1/UQCR11/COX5B
Propanoate metabolism	Propanoate metabolism	Propanoate metabolism	32	0.546012119662719	2.13056393221584	0.000100716947432934	0.000100716947432934	0.0006524896256192	5828	tags=62%, list=25%, signal=47%	SUCLG1/PCCB/ECHS1/ACAT1/ALDH9A1/HADHA/SUCLA2/MCEE/ALDH2/ACADM/ACAT2/ALDH3A2/SUCLG2P2/ACSS2/PCCA/ACACA/MLYCD/LDHA/LDHB/EHHADH
Cell cycle	Cell cycle	Cell cycle	123	0.347349443551191	1.81776992295294	0.000111040775395024	0.000111040775395024	0.0006524896256192	6491	tags=54%, list=28%, signal=39%	GSK3B/HDAC2/CDK7/ANAPC11/RBX1/ANAPC5/ANAPC10/CDC27/BUB3/SMAD2/CDC16/SKP1/PCNA/RAD21/CDC26/YWHAE/CHEK2/RB1/YWHAZ/STAG1/CCNB1/STAG2/GADD45A/E2F3/CUL1/MAD2L2/E2F5/CDC23/MCM7/ORC5/ATR/MAD2L1/TTK/YWHAB/CHEK1/CCNE2/MCM6/DBF4/ANAPC4/ORC3/YWHAH/ORC4/PTTG1/YWHAQ/SMC1A/CCNH/MDM2/CCNB2/SMC3/CDC14B/TFDP2/PRKDC/CDC6/RBL1/ANAPC13/TGFB1/BUB1/CDKN2D/HDAC1/PTTG2/WEE1/CCNE1/CCNA2/CDC45/GADD45B/SMC1B
Citrate cycle (TCA cycle)	Citrate cycle (TCA cycle)	Citrate cycle (TCA cycle)	31	0.545188370437628	2.09914209097452	0.000111687413394277	0.000111687413394277	0.0006524896256192	5598	tags=61%, list=24%, signal=47%	SDHB/SUCLG1/MDH1/DLD/PDHB/SUCLA2/FH/IDH3B/IDH1/SDHD/DLST/IDH3A/IDH3G/IDH2/SUCLG2P2/ACO2/MDH2/PDHA1/DLAT
Fatty acid metabolism	Fatty acid metabolism	Fatty acid metabolism	42	0.51129109590015	2.16895601884591	0.000145022279360752	0.000145022279360752	0.000806890877646289	3844	tags=40%, list=16%, signal=34%	HADHB/ACSL4/ECHS1/ACAT1/ALDH9A1/ACSL3/HADHA/ACAA2/ALDH2/ACOX1/ACADM/ACAT2/ACSL1/CPT1A/ALDH3A2/ACSL5/ACAA1
Mismatch repair	Mismatch repair	Mismatch repair	23	0.581261338396722	2.0825282214416	0.000289563604477728	0.000289563604477728	0.00153787368885301	3848	tags=57%, list=17%, signal=47%	RFC2/MLH1/RFC4/POLD3/PCNA/SSBP1/RPA4/MSH6/RFC1/RFC3/MSH3/MLH3/RPA2
Maturity onset diabetes of the young	Maturity onset diabetes of the young	Maturity onset diabetes of the young	25	-0.571056	-1.97678	0.000444728012140386	0.000444728012140386	0.00225925900904269	7858	tags=76%, list=34%, signal=50%	BHLHA15/HES1/FOXA2/NKX2-2/NEUROD1/HNF1B/HNF1A/GCK/HNF4A/PKLR/NEUROG3/PAX6/PAX4/PDX1/FOXA3/MAFA/NKX6-1/INS/ONECUT1
NOD-like receptor signaling pathway	NOD-like receptor signaling pathway	NOD-like receptor signaling pathway	61	0.415701742549898	1.89273148474918	0.000553055154219454	0.000553055154219454	0.0026925053560684	4849	tags=43%, list=21%, signal=34%	CHUK/SUGT1/IL18/RIPK2/BIRC2/CASP5/CASP1/HSP90AB1/HSP90B1/HSP90AA1/MAPK1/NAIP/NFKB1/MAPK14/MAP3K7/MAPK8/MAPK9/TNFAIP3/PYCARD/NLRP3/NLRC4/NFKBIA/TRAF6/MEFV/XIAP/BIRC3
SNARE interactions in vesicular transport	SNARE interactions in vesicular transport	SNARE interactions in vesicular transport	37	0.483929747302319	1.98682163507326	0.000705678658475864	0.000705678658475864	0.00329811920382404	2957	tags=38%, list=13%, signal=33%	VAMP3/STX7/STX4/YKT6/BET1/STX18/STX12/STX6/STX8/VAMP5/SNAP23/VAMP8/STX3/STX10
Dilated cardiomyopathy	Dilated cardiomyopathy	Dilated cardiomyopathy	89	-0.370638	-1.72481	0.000789844372122367	0.000789844372122367	0.00349515903666261	7278	tags=46%, list=31%, signal=32%	ITGA8/CACNB3/MYH6/ADCY6/CACNG2/ADCY5/CACNB2/TNNT2/ADCY1/ADCY3/RYR2/CACNG5/CACNA2D4/MYH7/CACNG8/TNF/CACNG6/ITGA11/MYL3/ITGA5/ITGA6/PRKACG/CACNA1C/CACNG1/ITGB4/TGFB3/ADCY8/ADRB1/CACNA1S/TNNI3/CACNG7/ITGB7/TNNC1/DES/SGCA/DAG1/SGCG/ITGA10/CACNA1F/CACNB1/ITGA3
Calcium signaling pathway	Calcium signaling pathway	Calcium signaling pathway	176	-0.305716	-1.59151	0.000807665128742306	0.000807665128742306	0.00349515903666261	6326	tags=40%, list=27%, signal=30%	ATP2B4/RYR3/HRH1/GNA11/SLC8A3/ITPKA/PPP3R2/NOS1/BDKRB2/ERBB3/TACR2/ADCY1/ADCY3/RYR2/CACNA1G/PTGER3/CAMK2B/GRIN2D/GRIN2A/DRD5/AGTR1/CCKBR/GRM1/CACNA1B/NOS2/TNNC2/TBXA2R/CHRM1/P2RX6/PLCD1/MYLK3/PLCE1/SLC8A2/MYLK2/CHRM5/HTR7/PRKACG/PTGER1/CACNA1C/P2RX2/CHRM3/ADCY8/ADRB1/CACNA1S/PRKCA/HTR6/ERBB4/SPHK2/ADRA1B/PLCD3/TNNC1/PRKCG/LTB4R2/NOS3/CAMK4/CACNA1A/GRIN2C/ITPR3/ATP2A1/CALML3/EGFR/AVPR1B/SLC25A6/AT…
Toll-like receptor signaling pathway	Toll-like receptor signaling pathway	Toll-like receptor signaling pathway	99	0.349465842108791	1.75966572339515	0.000947762633853527	0.000947762633853527	0.0039549493367572	3738	tags=32%, list=16%, signal=27%	CHUK/RAC1/TBK1/MAP2K4/IFNAR1/IRAK4/PIK3CB/IFNAR2/TLR8/LY96/TLR6/MAP3K8/MAPK1/CXCL10/PIK3R3/TLR1/CD86/NFKB1/MAPK14/CXCL11/MAP3K7/CXCL9/MAPK8/CCL4/RIPK1/MAPK9/TLR2/CTSK/MAP2K1/PIK3CA/STAT1/NFKBIA
Nucleotide excision repair	Nucleotide excision repair	Nucleotide excision repair	43	0.45476392631792	1.92606146956418	0.00118109663076349	0.00118109663076349	0.00475868333991822	5158	tags=56%, list=22%, signal=44%	RFC2/CDK7/RFC4/RBX1/RAD23B/POLD3/PCNA/GTF2H5/CETN2/POLE2/RPA4/DDB1/RFC1/CUL4B/ERCC5/RFC3/GTF2H1/XPA/RPA2/CUL4A/MNAT1/CCNH/ERCC4/POLE4
Leishmania infection	Leishmania infection	Leishmania infection	69	0.381374129111448	1.79540812611043	0.00126090836783545	0.00126090836783545	0.00491090627472754	5798	tags=54%, list=25%, signal=40%	JAK2/IFNGR1/IRAK4/PRKCB/IFNGR2/HLA-DMB/HLA-DPB1/NCF2/MAPK1/NFKB1/MAPK14/MAP3K7/FCGR3A/TLR2/FCGR1A/HLA-DMA/HLA-DPA1/STAT1/NFKBIA/NCF1/TLR4/PTGS2/TRAF6/HLA-DRA/PTPN6/IL12A/C3/ITGAM/HLA-DRB1/IL1B/ITGB1/IFNG/FCGR2A/TGFB1/TAB2/HLA-DRB3/FOS
Terpenoid backbone biosynthesis	Terpenoid backbone biosynthesis	Terpenoid backbone biosynthesis	15	0.645391704589824	2.04009352085984	0.00162727248579277	0.00162727248579277	0.00613335300247868	1882	tags=47%, list=8%, signal=43%	IDI1/ACAT1/HMGCR/HMGCS1/FDPS/GGPS1/ACAT2
Hypertrophic cardiomyopathy (HCM)	Hypertrophic cardiomyopathy (HCM)	Hypertrophic cardiomyopathy (HCM)	82	-0.371259	-1.699	0.00173584883821347	0.00173584883821347	0.00633813227110839	4260	tags=45%, list=18%, signal=37%	ITGA8/CACNB3/MYH6/CACNG2/PRKAA2/CACNB2/TNNT2/RYR2/CACNG5/CACNA2D4/MYH7/CACNG8/TNF/CACNG6/ITGA11/MYL3/ITGA5/ITGA6/CACNA1C/CACNG1/ITGB4/TGFB3/CACNA1S/TNNI3/CACNG7/PRKAG3/ITGB7/TNNC1/DES/SGCA/DAG1/SGCG/ITGA10/CACNA1F/ACE/CACNB1/ITGA3
Oocyte meiosis	Oocyte meiosis	Oocyte meiosis	110	0.322899222755913	1.65413255348985	0.00215789724479229	0.00215789724479229	0.00761990999703433	5273	tags=41%, list=23%, signal=32%	PPP2CB/ANAPC11/ITPR2/RBX1/ANAPC5/ANAPC10/CDC27/PPP2CA/CDC16/AURKA/CAMK2D/FBXO5/SKP1/PPP3R1/CDC26/PPP2R5A/MAPK1/SLK/YWHAE/PPP3CA/PRKACA/PPP1CB/YWHAZ/FBXW11/PPP2R5C/CCNB1/MAP2K1/PPP1CC/CUL1/MAD2L2/CDC23/MAD2L1/YWHAB/CCNE2/ANAPC4/CALM1/YWHAH/RPS6KA3/PTTG1/YWHAQ/SMC1A/CCNB2/PPP3CB/SMC3/ITPR1
Epithelial cell signaling in Helicobacter pylori infection	Epithelial cell signaling in Helicobacter pylori infection	Epithelial cell signaling in Helicobacter pylori infection	67	0.376603433820069	1.76241032182236	0.00221732516129918	0.00221732516129918	0.00761990999703433	2884	tags=33%, list=12%, signal=29%	CHUK/RAC1/MAP2K4/ATP6V1H/ATP6V1D/PTPN11/ATP6V1G1/CASP3/PAK1/ADAM17/ATP6V1C1/ATP6V1A/ATP6V0E1/NFKB1/MAPK14/PLCG2/CXCR2/CDC42/MAPK8/ATP6V1E1/CXCR1/MAPK9
Antigen processing and presentation	Antigen processing and presentation	Antigen processing and presentation	81	0.351706285418874	1.70690886230164	0.00282574326468873	0.00282574326468873	0.00920697108855745	3422	tags=23%, list=15%, signal=20%	HSPA4/PDIA3/B2M/CTSS/HSPA5/CANX/HSP90AB1/HLA-DMB/HLA-DPB1/HSP90AA1/NFYB/CTSL/PSME2/IFI30/PSME1/CTSB/HLA-DMA/HLA-DPA1/CALR
B cell receptor signaling pathway	B cell receptor signaling pathway	B cell receptor signaling pathway	75	0.361298952195593	1.72137352236109	0.00283674244350148	0.00283674244350148	0.00920697108855745	3350	tags=33%, list=14%, signal=29%	CHUK/RAC1/BCL10/KRAS/GSK3B/VAV3/RAF1/PIK3CB/PRKCB/BTK/PPP3R1/MAPK1/PIK3R3/NRAS/DAPP1/NFKB1/PPP3CA/PLCG2/GRB2/SYK/MALT1/MAP2K1/PIK3AP1/PIK3CA/LYN
Wnt signaling pathway	Wnt signaling pathway	Wnt signaling pathway	149	-0.3057	-1.56009	0.00432764590075785	0.00432764590075785	0.0136662502129195	4166	tags=34%, list=18%, signal=28%	SFRP2/SFRP1/DAAM2/FZD9/CSNK1E/WNT4/CCND2/CREBBP/PRKACG/SOX17/DKK1/APC2/CCND3/TCF7L1/WNT10A/PPP2R5D/WNT3A/CTBP1/WNT11/WNT9B/FZD8/WNT7A/PRKCA/AXIN1/FZD10/PPP2R1A/NKD2/NFATC2/PRKCG/NFATC1/SFRP5/FOSL1/AXIN2/DVL3/SMAD3/WNT1/WNT6/RAC2/DVL2/CSNK1A1L/CAMK2A/WNT10B/TP53/LEF1/MYC/NKD1/PORCN/TCF7/DVL1/PPARD
Pentose phosphate pathway	Pentose phosphate pathway	Pentose phosphate pathway	27	0.475791335386334	1.77053667285537	0.0052240230668142	0.0052240230668142	0.0160627856071018	3606	tags=44%, list=15%, signal=38%	DERA/FBP1/TALDO1/RPE/PGLS/PGM2/PGD/RPEL1/TKTL2/PFKP/PGM1/PRPS1
Cytokine-cytokine receptor interaction	Cytokine-cytokine receptor interaction	Cytokine-cytokine receptor interaction	256	-0.265156	-1.45354	0.00624913709760157	0.00624913709760157	0.018722111142612	7423	tags=38%, list=32%, signal=26%	CCL25/IFNA4/IFNLR1/GHR/IL12B/CCL13/TNFSF11/CSF3/EDA2R/TNFSF18/IL17A/IL6R/KDR/CXCL1/CCR10/IFNA21/NGFR/CCL11/CCL23/LIF/INHBB/CXCL3/IFNL3/IL4R/EDA/CCL24/IL23R/CCL20/IL13/BMP7/CCL22/TNFRSF19/TNFSF13/IFNE/TNFRSF8/IL4/AMHR2/IL22RA1/CSF2/CLCF1/IL20RA/CD27/IL2RA/CCL16/IL10RA/EPO/TNF/TNFRSF11A/IFNL2/TGFBR2/TNFRSF4/CCL7/CCL27/TNFSF9/FLT4/IL9/CCL19/IL2RB/CX3CL1/IL17B/CXCR5/IL11/CCL17/TGFB3/TPO/CD40LG/XCR1/E…
Fc gamma R-mediated phagocytosis	Fc gamma R-mediated phagocytosis	Fc gamma R-mediated phagocytosis	91	0.314629250344876	1.57273183260426	0.00657232147970318	0.00657232147970318	0.0191980969538698	3730	tags=36%, list=16%, signal=31%	RAC1/ARPC3/VAV3/PTPRC/RAF1/PLA2G4A/PAK1/DNM1L/PIK3CB/ARPC1B/PRKCB/ARPC1A/PLD1/MAPK1/PIK3R3/PIP5K1B/PLCG2/LIMK2/CDC42/SYK/FCGR3A/DOCK2/HCK/MAP2K1/FCGR1A/PIK3CA/LYN/PRKCD/ARPC5/CFL2/GSN/PRKCE/MARCKS
Peroxisome	Peroxisome	Peroxisome	76	0.341642301270353	1.63402857959678	0.00722039594582675	0.00722039594582675	0.0205767381254626	4050	tags=32%, list=17%, signal=26%	GNPAT/PRDX1/FAR1/ACSL4/HSD17B4/SOD1/SOD2/ACSL3/AGPS/ABCD3/ACOX1/PRDX5/IDH1/PHYH/CAT/ACSL1/FAR2/PEX2/SCP2/ACSL5/ACAA1/SLC27A2/IDH2/HACL1
Renal cell carcinoma	Renal cell carcinoma	Renal cell carcinoma	66	0.342503312996772	1.60630694179593	0.00791626408932171	0.00791626408932171	0.0215833736643612	3692	tags=35%, list=16%, signal=29%	RAC1/KRAS/RAP1A/RAP1B/RAF1/PTPN11/RBX1/PAK1/PIK3CB/VHL/FH/MAPK1/PIK3R3/NRAS/CUL2/HIF1A/HGF/CDC42/GRB2/MAP2K1/PIK3CA/PAK2/GAB1
Pyrimidine metabolism	Pyrimidine metabolism	Pyrimidine metabolism	94	0.305981356680276	1.52735752819861	0.00794307039810049	0.00794307039810049	0.0215833736643612	5346	tags=38%, list=23%, signal=30%	POLR2K/POLR2G/TXNRD1/NME1/POLR3F/POLR2B/DPYD/DCTD/POLD3/POLR2H/POLE2/TK2/UPP1/NT5C2/PNPT1/DUT/POLR2D/POLR2F/RRM1/CMPK1/POLR3B/RRM2B/POLR1C/TYMS/POLA1/POLR2L/CTPS1/UMPS/UCK2/NUDT2/PNP/UPRT/ENTPD1/POLE4/NT5C3A/RRM2
Amino sugar and nucleotide sugar metabolism	Amino sugar and nucleotide sugar metabolism	Amino sugar and nucleotide sugar metabolism	42	0.42535236384721	1.8043939687088	0.0081735906523876	0.0081735906523876	0.0217049895314599	5497	tags=55%, list=24%, signal=42%	UGP2/NANS/HEXB/CMAS/NANP/PGM2/FPGT/UGDH/RENBP/PMM1/NPL/HK1/PGM1/NAGK/PGM3/UAP1/CYB5R1/HEXA/GALK2/UXS1/GNE/HK2/GFPT1
Basal transcription factors	Basal transcription factors	Basal transcription factors	33	0.436975815892187	1.7216544925084	0.0085217633528277	0.0085217633528277	0.022126683793307	3225	tags=33%, list=14%, signal=29%	TAF13/TAF12/GTF2E2/GTF2A2/TBPL1/GTF2B/TAF11/TAF5/TAF7/GTF2A1/GTF2H1
Pathogenic Escherichia coli infection	Pathogenic Escherichia coli infection	Pathogenic Escherichia coli infection	56	0.359495900708565	1.61058566194309	0.0105141731667146	0.0105141731667146	0.0267064810413118	6525	tags=54%, list=28%, signal=39%	ARPC3/CTNNB1/NCK1/ROCK1/TUBA1C/ARPC1B/ROCK2/ARPC1A/TUBA1B/LY96/NCL/CDC42/YWHAZ/TUBA1A/ARPC5/HCLS1/TLR4/EZR/TUBB4B/ARPC2/YWHAQ/CD14/ITGB1/TUBB6/ARPC5L/TLR5/ARPC4/OCLN/CTTN/FYN
RNA polymerase	RNA polymerase	RNA polymerase	27	0.454426106710477	1.69103139799821	0.0116946960630423	0.0116946960630423	0.0286446181912587	3669	tags=37%, list=16%, signal=31%	POLR2K/POLR2G/POLR3F/POLR2B/POLR2H/POLR2D/POLR2F/POLR3B/POLR1C/POLR2L
Tryptophan metabolism	Tryptophan metabolism	Tryptophan metabolism	39	0.414312636363437	1.73299724870431	0.0117675188245171	0.0117675188245171	0.0286446181912587	3097	tags=31%, list=13%, signal=27%	ECHS1/ACAT1/KYNU/ALDH9A1/HADHA/ALDH2/KMO/ACAT2/CAT/WARS2/IDO1/ALDH3A2
MAPK signaling pathway	MAPK signaling pathway	MAPK signaling pathway	264	-0.244292	-1.34334	0.0123744716062451	0.0123744716062451	0.0292010575035389	7260	tags=42%, list=31%, signal=29%	CHP2/MAP2K7/CACNB3/DUSP4/RPS6KA4/FGF21/NGF/NFKB2/CACNG2/MAPK13/FLNA/FGF1/GNG12/FGF9/PLA2G4E/FGF19/MAP3K11/FLNC/CACNB2/PLA2G2A/RRAS2/HSPA2/FGFR2/PPP3R2/NFATC4/RAC3/CACNG5/RASGRP1/CACNA1G/FGF2/HRAS/AKT1/PLA2G2E/FGF20/FGF12/MAPT/MAPK11/CACNA2D4/FGF4/MAX/CACNA1B/FGF8/DUSP9/FGF16/FGF14/FLNB/CACNG8/ECSIT/TNF/MAPK12/PLA2G1B/PTPN7/CACNG6/TGFBR2/FGF3/PTPRR/MAPK8IP1/PRKACG/FGF13/CACNA1C/CACNG1/FGFR3/TGFB3/…
DNA replication	DNA replication	DNA replication	36	0.40641074287033	1.65819244901796	0.0124959480307937	0.0124959480307937	0.0292010575035389	5158	tags=44%, list=22%, signal=35%	RFC2/RFC4/POLD3/PCNA/POLE2/SSBP1/RPA4/RFC1/RFC3/POLA1/MCM7/RPA2/RNASEH2B/MCM6/DNA2/POLE4
Primary immunodeficiency	Primary immunodeficiency	Primary immunodeficiency	35	-0.424927	-1.61856	0.0128929168974978	0.0128929168974978	0.0295379520252273	3784	tags=51%, list=16%, signal=43%	CD79A/CD19/CIITA/IGLL1/ICOS/UNG/AICDA/CD40LG/LCK/ZAP70/AIRE/TNFRSF13C/CD4/IL7R/JAK3/TNFRSF13B/IL2RG/CD3E
Hedgehog signaling pathway	Hedgehog signaling pathway	Hedgehog signaling pathway	56	-0.368312	-1.5555	0.019011586594882	0.019011586594882	0.0407732247385738	9658	tags=71%, list=41%, signal=42%	BMP8B/CSNK1G2/WNT5B/HHIP/WNT5A/WNT7B/DHH/WNT9A/PRKX/WNT3/BMP2/CSNK1D/IHH/BMP8A/ZIC2/WNT8A/PTCH1/BMP7/LRP2/GLI2/GAS1/GLI1/SUFU/SHH/CSNK1E/WNT4/SMO/PRKACG/WNT10A/WNT3A/STK36/WNT11/WNT9B/WNT7A/PTCH2/WNT1/BMP4/WNT6/CSNK1A1L/WNT10B
Glycosaminoglycan biosynthesis - chondroitin sulfate	Glycosaminoglycan biosynthesis - chondroitin sulfate	Glycosaminoglycan biosynthesis - chondroitin sulfate	22	-0.483543	-1.61734	0.0190290417786768	0.0190290417786768	0.0407732247385738	5367	tags=41%, list=23%, signal=32%	CHST3/CHST11/B3GALT6/CHST12/CHPF2/CHST14/XYLT1/CHPF/XYLT2
Natural killer cell mediated cytotoxicity	Natural killer cell mediated cytotoxicity	Natural killer cell mediated cytotoxicity	128	0.256052222849928	1.35589866455117	0.0193724341075224	0.0193724341075224	0.0407732247385738	3286	tags=23%, list=14%, signal=20%	RAC1/KRAS/VAV3/RAF1/IFNAR1/IFNGR1/PTPN11/CASP3/PAK1/PIK3CB/IFNAR2/PRKCB/IFNGR2/HCST/PPP3R1/MAPK1/PIK3R3/CD244/NRAS/TNFRSF10B/PPP3CA/PLCG2/GRB2/SYK/BID/FCGR3A/FAS/TYROBP/MAP2K1/PIK3CA
Arrhythmogenic right ventricular cardiomyopathy (ARVC)	Arrhythmogenic right ventricular cardiomyopathy (ARVC)	Arrhythmogenic right ventricular cardiomyopathy (ARVC)	73	-0.336954	-1.5018	0.0198735922328404	0.0198735922328404	0.0407732247385738	4135	tags=30%, list=18%, signal=25%	CACNG8/CACNG6/ITGA11/ITGA5/ITGA6/CACNA1C/TCF7L1/CACNG1/ITGB4/CACNA1S/CACNG7/ITGB7/DES/SGCA/DAG1/SGCG/ITGA10/CACNA1F/LEF1/CACNB1/ITGA3/TCF7
Butanoate metabolism	Butanoate metabolism	Butanoate metabolism	33	0.401295323919345	1.5810758218684	0.0199106013435264	0.0199106013435264	0.0407732247385738	1882	tags=24%, list=8%, signal=22%	ECHS1/ACAT1/ALDH9A1/HADHA/HMGCS1/PDHB/ALDH2/ACAT2
Pyruvate metabolism	Pyruvate metabolism	Pyruvate metabolism	40	0.378336614338359	1.58796267460511	0.0202634474432851	0.0202634474432851	0.0407732247385738	5702	tags=50%, list=24%, signal=38%	MDH1/ACAT1/DLD/ALDH9A1/ME2/PDHB/ALDH2/ACAT2/ACYP2/GLO1/ALDH3A2/ACSS2/MDH2/ACACA/PDHA1/ME1/LDHA/DLAT/AKR1B1/LDHB
Notch signaling pathway	Notch signaling pathway	Notch signaling pathway	47	-0.385553	-1.58512	0.0203337857031389	0.0203337857031389	0.0407732247385738	5021	tags=47%, list=22%, signal=37%	DLL3/JAG2/DLL4/NCOR2/NOTCH1/NOTCH3/NOTCH4/CREBBP/DLL1/DTX3/RBPJL/CTBP1/DVL3/MAML2/HES5/MAML1/DTX1/DVL2/MFNG/NUMBL/KAT2A/DVL1
Regulation of autophagy	Regulation of autophagy	Regulation of autophagy	32	0.391624450941369	1.52813628141611	0.0206167680806703	0.0206167680806703	0.0407732247385738	4153	tags=38%, list=18%, signal=31%	ATG3/BECN1/ATG7/ATG4C/ATG4A/GABARAPL2/ATG12/ATG5/GABARAPL1/PIK3C3/ULK2/GABARAP
Cytosolic DNA-sensing pathway	Cytosolic DNA-sensing pathway	Cytosolic DNA-sensing pathway	51	0.346281096542304	1.50072575061114	0.021063320368678	0.021063320368678	0.0407732247385738	3738	tags=29%, list=16%, signal=25%	CHUK/TBK1/IL18/CASP1/POLR3F/CXCL10/NFKB1/AIM2/CCL4L2/CCL4/RIPK1/PYCARD/POLR3B/POLR1C/NFKBIA
Phosphatidylinositol signaling system	Phosphatidylinositol signaling system	Phosphatidylinositol signaling system	75	-0.326779	-1.47076	0.0212865619243275	0.0212865619243275	0.0407732247385738	4630	tags=33%, list=20%, signal=27%	INPPL1/SYNJ2/PLCD1/DGKD/PLCE1/INPP5D/PIP4K2B/PRKCA/PIP5K1C/PLCD3/PRKCG/DGKQ/PIK3C2B/PI4KA/ITPR3/INPP5J/PIK3R2/CALML3/PIK3R5/PLCG1/DGKZ/PIK3CD/ITPKB/INPP5E/DGKA
Glutathione metabolism	Glutathione metabolism	Glutathione metabolism	49	0.351868764632278	1.52316921567349	0.0242969512089746	0.0242969512089746	0.0457888214634325	3987	tags=37%, list=17%, signal=31%	MGST3/GCLC/GPX4/GSR/IDH1/LAP3/MGST2/GSTP1/GSTO1/GCLM/PGD/ODC1/TXNDC12/SMS/RRM1/RRM2B/GGCT/IDH2
Pathways in cancer	Pathways in cancer	Pathways in cancer	322	-0.231641	-1.30356	0.0256797170123612	0.0256797170123612	0.0476265428299431	5733	tags=33%, list=25%, signal=25%	FGFR2/RAC3/COL4A2/PGF/RUNX1T1/MMP2/CBLB/RXRG/SLC2A1/BAX/FZD7/FGF2/ARAF/HRAS/AKT1/E2F1/GLI2/FGF20/FGF12/FGF4/MAX/FGF8/NOS2/KLK3/FGF16/GLI1/SUFU/COL4A1/FGF14/LAMA3/PAX8/SHH/LAMC3/FZD9/TGFBR2/FGF3/PIAS3/ABL1/WNT4/TRAF4/ITGA6/DCC/SMO/CREBBP/BCL2/APC2/FGF13/TCF7L1/IGF1R/RASSF5/WNT10A/STAT5B/FGFR3/LAMA5/RXRB/WNT3A/TGFB3/CTBP1/BCR/STK36/WNT11/WNT9B/FZD8/WNT7A/RUNX1/PRKCA/RALGDS/FGF10/AXIN1/NKX3-1/FZD10/…
Endocytosis	Endocytosis	Endocytosis	177	0.236683579843565	1.30817282925915	0.0316159533981186	0.0316159533981186	0.0577199149209074	3432	tags=24%, list=15%, signal=20%	SH3GLB1/ARFGAP3/CLTA/SNF8/VTA1/CLTC/TSG101/CHMP1B/VPS4B/USP8/VPS36/CHMP2B/DNM1L/SMURF1/CHMP5/VPS25/RAB5A/ITCH/ACAP2/VPS45/STAM2/EPS15/CHMP4A/PLD1/CHMP2A/AP2S1/ARAP2/RAB22A/SMAP1/PIP5K1B/NEDD4/PDCD6IP/TFRC/CXCR2/STAMBP/CDC42/CXCR1/RUFY1/ARFGAP2/GIT2/RAB4A/RAB11A
Pentose and glucuronate interconversions	Pentose and glucuronate interconversions	Pentose and glucuronate interconversions	19	0.479660387282587	1.64816278700078	0.0363141622093659	0.0363141622093659	0.0652254087123421	3784	tags=37%, list=16%, signal=31%	UGP2/GUSB/RPE/UGDH/RPEL1/UGT2B17/CRYL1
Sphingolipid metabolism	Sphingolipid metabolism	Sphingolipid metabolism	35	0.368367860818417	1.49263542966668	0.037225485646029	0.037225485646029	0.0652254087123421	2216	tags=31%, list=10%, signal=28%	SPTLC1/SPTLC2/GLA/SGPL1/DEGS1/SGMS2/ASAH1/SGMS1/ACER3/B4GALT6/UGCG
Neurotrophin signaling pathway	Neurotrophin signaling pathway	Neurotrophin signaling pathway	124	0.261018173228251	1.3745227838658	0.0374017771580232	0.0374017771580232	0.0652254087123421	4447	tags=33%, list=19%, signal=27%	RAC1/KRAS/GSK3B/RAP1A/RAP1B/RAF1/RIPK2/PTPN11/IRAK4/PIK3CB/KIDINS220/PSEN1/CAMK2D/MAPK1/YWHAE/IRAK3/PIK3R3/SORT1/NRAS/NFKB1/MAP3K5/MAPK14/PLCG2/CDC42/GRB2/MAPK8/YWHAZ/MAP3K1/MAPK9/MAP2K1/PIK3CA/PRKCD/GAB1/NFKBIA/YWHAB/SOS2/MAP3K3/CALM1/YWHAH/RPS6KA3/TRAF6
Apoptosis	Apoptosis	Apoptosis	86	0.287294532534151	1.41710464008757	0.0391368978963588	0.0391368978963588	0.0672476109364679	5452	tags=43%, list=23%, signal=33%	CHUK/AIFM1/APAF1/CYCS/BIRC2/IL1RAP/CASP3/IRAK4/PIK3CB/CASP7/PPP3R1/IRAK3/PIK3R3/NFKB1/TNFRSF10B/PPP3CA/PRKACA/ENDOD1/BID/RIPK1/FAS/CFLAR/PIK3CA/PRKAR1A/NFKBIA/CASP10/CASP9/PRKAR2A/XIAP/CAPN2/BIRC3/PIK3CG/IL3RA/PPP3CB/PRKAR2B/IL1B/TNFSF10
Glycerophospholipid metabolism	Glycerophospholipid metabolism	Glycerophospholipid metabolism	68	0.302892204532638	1.42186734311649	0.042464494513983	0.042464494513983	0.0709306925912572	1848	tags=21%, list=8%, signal=19%	LPGAT1/GNPAT/GPD2/LYPLA1/MBOAT1/PTDSS1/PLA2G4A/CDS2/MBOAT2/CHPT1/PCYT1A/ETNK1/PLD1/CHKA
ABC transporters	ABC transporters	ABC transporters	44	-0.366783	-1.48499	0.0424945140298973	0.0424945140298973	0.0709306925912572	8261	tags=50%, list=35%, signal=32%	ABCA9/ABCA4/ABCC9/ABCC6/ABCB5/CFTR/ABCD2/ABCG8/ABCD1/ABCA12/ABCG1/ABCC12/ABCC8/ABCA2/ABCG4/ABCD4/ABCB8/ABCB9/ABCC1/ABCA3/ABCC10/ABCA7
Retinol metabolism	Retinol metabolism	Retinol metabolism	52	-0.334545	-1.40626	0.0463258785942492	0.0463258785942492	0.0762368053960217	10404	tags=62%, list=45%, signal=34%	CYP1A2/CYP3A7/CYP2C19/ADH4/CYP3A4/UGT2B7/AWAT2/CYP2C18/RETSAT/RDH16/LRAT/UGT1A1/CYP4A22/RPE65/CYP4A11/UGT2B4/ADH6/RDH8/CYP2B6/ADH7/DGAT1/CYP3A43/RDH12/CYP3A5/CYP2A6/CYP2C9/DHRS3/CYP1A1/CYP26A1/CYP2A13/CYP26C1/ALDH1A2
Pancreatic cancer	Pancreatic cancer	Pancreatic cancer	69	0.299920392753595	1.41194556534452	0.0490849398441871	0.0490849398441871	0.0796553848348651	3557	tags=32%, list=15%, signal=27%	CHUK/RAC1/KRAS/RALB/RAF1/PIK3CB/SMAD2/RALA/PLD1/MAPK1/PIK3R3/BRCA2/RB1/NFKB1/CDC42/MAPK8/MAPK9/MAP2K1/E2F3/PIK3CA/TGFBR1/STAT1
