# Supplementary material for: Uncovering mitochondrial dynamics–related genes as potential diagnostic biomarkers for acute myocardial infarction
Source: Front Cardiovasc Med. 2026 Feb 13;13:1755024. doi: 10.3389/fcvm.2026.1755024 (PMC12946055; doi:10.3389/fcvm.2026.1755024)
Supplement: Supplementary file 7 [file Table6.xlsx]

## Sheet: Table S3 GSEASNORD54_KEGG_gsea
Table S6 GSEA analysis results (SNORD54)
	ID	Description	setSize	enrichmentScore	NES	pvalue	p.adjust	qvalue	rank	leading_edge	core_enrichment
Spliceosome	Spliceosome	Spliceosome	126	0.559795565200696	2.93137971781451	1.00916288315866e-17	1.00916288315866e-17	1.24286376136382e-15	5012	tags=63%, list=22%, signal=50%	HNRNPA3/SRSF10/SRSF5/LSM8/SYF2/HNRNPU/PRPF38B/SRSF7/SF3B1/HNRNPA1/SNRPA1/DDX5/DHX15/HNRNPA1L2/SNRPG/DDX46/RBM17/U2SURP/THOC2/NCBP1/SRSF6/HNRNPM/SNRPF/SNRPD1/PRPF18/SRSF9/SRSF3/PPIL1/DDX42/ISY1/RBM25/BCAS2/AQR/THOC1/PRPF40A/LSM6/MAGOH/THOC3/PRPF3/HNRNPK/RBM8A/USP39/SNRPD3/SNW1/MAGOHB/SRSF1/SNRPE/HSPA1L/CWC15/SRSF8/SF3B3/U2AF1/SRSF4/SLU7/TRA2B/PHF5A/CDC40/BUD31/TRA2A/SF3B6/SRSF2/SF3A3/HNRNPC/NCBP2/…
Ribosome	Ribosome	Ribosome	86	0.587860327612846	2.87532646683597	4.09056086416528e-14	4.09056086416528e-14	1.93877827978118e-12	5325	tags=58%, list=23%, signal=45%	RPL23/RPL37/RSL24D1/RPL9/RPL24/RPS29/RPSA/RPS3A/RPS3/RPS27A/RPS18/RPS27L/RPL6/RPL31/RPS10/RPL27A/RPS21/RPL35A/RPL37A/RPS7/RPS24/RPL7/RPL17/RPS6/RPS15A/RPL22/RPS12/RPL30/RPL32/RPS11/MRPL13/RPL5/RPS20/RPS2/RPL34/RPL13/RPL22L1/UBA52/RSL24D1P11/RPS17/RPLP0/RPL11/RPS8/RPL21/RPL13A/RPS16/RPS9/RPL14/RPS25/RPL39
Neuroactive ligand-receptor interaction	Neuroactive ligand-receptor interaction	Neuroactive ligand-receptor interaction	270	-0.414969	-2.31668	4.72266504049262e-14	4.72266504049262e-14	1.93877827978118e-12	9946	tags=67%, list=43%, signal=39%	HRH1/CHRM4/GPR83/CCKBR/GABRE/ADRA1A/GLP2R/HTR1D/TAAR6/MC5R/AGTR2/CHRM5/TACR1/FPR3/HCRTR1/FPR1/HTR1B/HTR2A/GRIN3A/MC2R/EDNRB/CHRNA9/GABRB2/SCTR/GABRG3/SSTR5/GRM3/CCKAR/GLRA1/GHRHR/CTSG/MCHR2/PRL/ADRA1B/LPAR2/FPR2/HTR1F/CHRNA2/F2RL1/NPBWR1/GHR/CALCR/C3AR1/MC1R/MLNR/GH2/NPFFR1/GRIN1/LPAR1/PLG/ADRA2A/GRIA1/MTNR1A/AVPR2/DRD5/TAAR9/GRIK2/AGTR1/ADORA2A/GALR1/GABRR2/GRID2/NPBWR2/CHRNB4/PTGFR/GRIN2B/TAAR5…
Ubiquitin mediated proteolysis	Ubiquitin mediated proteolysis	Ubiquitin mediated proteolysis	129	0.441524846811203	2.33572257517071	6.64196435399913e-09	6.64196435399913e-09	2.0450258668892e-07	4638	tags=47%, list=20%, signal=38%	CUL3/UBR5/FBXW7/HERC1/HERC4/BIRC6/UBE2B/CUL5/BIRC2/SIAH1/CUL4B/TRIM37/BIRC3/ITCH/UBE2K/ANAPC10/ANAPC1/UBA6/TRIP12/CUL2/CDC26/UBOX5/BTRC/CUL4A/CDC23/UBA2/UBE3A/RCHY1/PIAS2/FBXW11/UBE2Q2/CDC27/CDC16/UBE2D2/FBXO4/SMURF2/UBE2G2/ANAPC4/RNF7/BRCA1/KLHL9/FANCL/VHL/SMURF1/UBE2E1/WWP1/UBE2E3/UBE2N/CBLB/UBE2F/SKP1/UBA3/HERC3/TRAF6/XIAP/UBE2H/UBE2G1/DET1/HERC2/ANAPC5/CUL1
Olfactory transduction	Olfactory transduction	Olfactory transduction	369	-0.311523	-1.81025	1.43741228408877e-07	1.43741228408877e-07	3.54057341554497e-06	11294	tags=59%, list=48%, signal=31%	OR7D2/OR7C1/OR5AS1/OR10A3/OR8A1/OR2D3/OR13G1/OR52I2/OR2AK2/OR14C36/OR2A12/OR6X1/OR2T1/OR51F2/OR5B21/GUCY2D/OR52R1/OR6C75/OR8K1/OR56A1/OR12D2/OR10G2/OR10A5/OR8D4/OR2F2/OR8J1/OR8K3/OR2W3/OR7A5/OR10R2/OR9A4/OR2AG1/OR5I1/OR51B2/OR10X1/OR6B2/OR2T6/OR4X2/OR2H1/OR4D6/OR5AC2/OR2Y1/OR2C3/OR7G2/OR52D1/OR5B12/GUCA1B/OR5B17/OR7G1/OR1N2/OR5M3/OR5A1/OR5M9/OR11G2/OR5D13/OR1J4/OR9G1/OR14J1/OR4F6/OR52A5/OR5AU1/OR…
Cell cycle	Cell cycle	Cell cycle	123	0.386771147908484	2.01014031028406	4.45812546957766e-06	4.45812546957766e-06	9.15088912176467e-05	4963	tags=44%, list=21%, signal=35%	BUB3/RAD21/RBL1/MAD2L1/MCM6/ATR/ATM/PRKDC/ANAPC10/ANAPC1/SMC3/ORC5/STAG1/TFDP2/CDC26/SMAD2/CDC7/CDC23/CDKN1B/ORC2/ORC3/CDC14B/CCNH/GSK3B/DBF4/CDK7/ORC4/CDC14A/CDC27/CDC16/STAG2/PCNA/E2F5/SMAD4/WEE1/HDAC1/ANAPC4/HDAC2/MCM7/CCNB1/MCM3/CDK6/SKP1/TTK/RBL2/ANAPC5/CCNE2/CUL1/YWHAQ/CHEK1/YWHAZ/RBX1/PTTG1/CCNE1
RNA degradation	RNA degradation	RNA degradation	55	0.500709447050502	2.26380943679176	5.92365910130304e-06	5.92365910130304e-06	0.000104220769150745	5743	tags=58%, list=25%, signal=44%	LSM8/CNOT6L/PARN/TTC37/DDX6/PNPT1/XRN1/CNOT10/HSPA9/CNOT6/EXOSC3/ZCCHC7/WDR61/EXOSC9/DIS3/EXOSC2/LSM6/EXOSC7/EXOSC8/CNOT1/ENO2/MPHOSPH6/PAPOLG/HSPD1/LSM1/DCP2/EXOSC1/CNOT8/LSM5/EXOSC10/CNOT2/C1D
Valine, leucine and isoleucine degradation	Valine, leucine and isoleucine degradation	Valine, leucine and isoleucine degradation	43	0.5305103000836	2.25344465591786	1.05898423529229e-05	1.05898423529229e-05	0.000163027836222629	2263	tags=37%, list=10%, signal=34%	MCCC1/ACAT2/HIBADH/AUH/HMGCS1/OXCT1/ACADSB/PCCB/DBT/ALDH9A1/HADH/ACAT1/BCKDHB/DLD/HIBCH/MCCC2
ECM-receptor interaction	ECM-receptor interaction	ECM-receptor interaction	83	-0.429975	-1.99442	1.60564352124981e-05	1.60564352124981e-05	0.000189418255466206	5597	tags=45%, list=24%, signal=34%	LAMA1/TNR/COL4A2/LAMA4/LAMB3/LAMB4/COL1A1/LAMB2/RELN/DAG1/COL11A1/COL4A6/AGRN/ITGA3/VTN/SDC2/COL5A2/COL1A2/LAMA3/SDC4/LAMC3/COL3A1/COL2A1/SDC1/HSPG2/LAMA5/ITGA7/COL6A1/COMP/ITGA10/COL11A2/COL5A3/COL5A1/COL4A1/ITGA5/SDC3/ITGB4
Lysosome	Lysosome	Lysosome	120	-0.388759	-1.9404	1.61799511191936e-05	1.61799511191936e-05	0.000189418255466206	5078	tags=38%, list=22%, signal=30%	CLTCL1/AP1M1/DNASE2/CTSZ/CTSB/CTSH/ATP6V0D1/NAPSA/CTNS/CTSA/GLB1/GM2A/AP1S1/ATP6V0B/ARSB/AP1B1/HYAL1/NAGPA/PSAPL1/SLC11A1/GNPTG/GBA/CLN3/NAGLU/PSAP/NEU1/AP3D1/GAA/ARSA/NAGA/IDUA/MAN2B1/CD68/ATP6AP1/MCOLN1/SGSH/LAPTM5/PLA2G15/GALNS/GGA3/ACP2/ATP6V0C/GGA1/TCIRG1/TPP1/CTSD
Calcium signaling pathway	Calcium signaling pathway	Calcium signaling pathway	176	-0.337344	-1.78342	1.69181262360842e-05	1.69181262360842e-05	0.000189418255466206	7569	tags=51%, list=32%, signal=34%	DRD5/CALM3/ATP2B2/AGTR1/ADORA2A/PHKA1/PLCE1/NOS2/SLC8A1/RYR2/PTGFR/PDE1C/BDKRB1/CHRNA7/GNAQ/HTR2C/TACR2/P2RX4/ADCY1/CHRM2/ADCY3/MYLK2/ADRA1D/ADRB3/CHP2/P2RX7/GRIN2A/ADCY2/MYLK3/GRM5/ERBB4/CACNA1D/TBXA2R/CACNA1S/CACNA1G/PTGER3/ERBB3/CACNA1E/BDKRB2/NTSR1/HTR4/ADCY4/CACNA1C/ADCY8/CACNA1A/LTB4R2/CACNA1H/CALML5/ADCY7/ADRB1/P2RX3/HTR6/CAMK2B/EGFR/CACNA1B/ITPKA/ADORA2B/SLC8A2/PTAFR/PTK2B/NOS1/PRKACG/ATP…
DNA replication	DNA replication	DNA replication	36	0.545472729130157	2.20945102630257	2.70070834875279e-05	2.70070834875279e-05	0.000277177962108839	4258	tags=53%, list=18%, signal=43%	POLA1/MCM6/SSBP1/RFC1/RNASEH2B/RFC4/POLE2/RFC5/RPA2/DNA2/RFC3/RNASEH1/PCNA/PRIM2/MCM7/PRIM1/MCM3/FEN1/RNASEH2A
Melanogenesis	Melanogenesis	Melanogenesis	100	-0.386508	-1.8702	7.19689328754961e-05	7.19689328754961e-05	0.000681810943031015	6954	tags=51%, list=30%, signal=36%	MITF/GNAQ/KITLG/WNT8A/WNT1/ADCY1/WNT3/WNT10A/ADCY3/WNT9A/ADCY2/WNT2B/CREBBP/ADCY5/ADCY4/FZD4/CREB3L3/ADCY8/CALML5/ADCY7/WNT11/FZD7/ADCY6/FZD8/WNT5A/MAPK3/CAMK2B/WNT3A/DVL1/WNT10B/PRKACG/WNT4/FZD9/TCF7L2/WNT9B/CAMK2A/PRKCG/FZD10/FZD5/EP300/CREB3L2/WNT6/CREB3L1/TCF7L1/CALML3/DVL3/FZD1/FZD2/PLCB3/PLCB2/MAP2K2
Focal adhesion	Focal adhesion	Focal adhesion	196	-0.320252	-1.71786	8.45092118167137e-05	8.45092118167137e-05	0.000694613207179408	6730	tags=45%, list=29%, signal=32%	PARVB/SHC4/BCAR1/ITGA9/PAK1/RASGRF1/ITGA11/TNC/PTEN/ACTN2/SHC2/CRK/FLT1/MYLK2/SHC3/LAMA1/CAV3/MYL10/TNR/ACTN1/COL4A2/MYLK3/FLNA/VEGFA/LAMA4/LAMB3/BAD/LAMB4/COL1A1/VAV2/RAPGEF1/LAMB2/RELN/FLNC/KDR/CCND1/COL11A1/COL4A6/ITGA3/VTN/COL5A2/COL1A2/LAMA3/MAPK3/ACTG1/EGFR/GRB2/LAMC3/COL3A1/TLN2/COL2A1/VASP/PXN/LAMA5/TLN1/ITGA7/ACTN4/COL6A1/COMP/ITGA10/COL11A2/COL5A3/AKT1/COL5A1/PRKCG/MYL7/COL4A1/PIK3CD/PI…
Regulation of actin cytoskeleton	Regulation of actin cytoskeleton	Regulation of actin cytoskeleton	210	-0.317427	-1.70979	8.46003265154407e-05	8.46003265154407e-05	0.000694613207179408	3147	tags=27%, list=14%, signal=23%	MAPK3/IQGAP3/ACTG1/EGFR/FGF23/FGFR4/FGF8/FGF18/FGF21/FGF13/PXN/ARHGEF4/ITGA7/LIMK1/MYH14/INS/ACTN4/FGF3/ARPC4/WASL/FGD3/FGF22/ITGA10/ARAF/FGF11/MYL7/FGF17/CHRM1/FGFR3/PIK3CD/RRAS/PIK3R5/F2/WASF2/PAK4/INSRR/ITGA5/MYLPF/CSK/PIK3R2/SLC9A1/PPP1CA/MSN/CFL1/ITGB4/ITGB2/ACTB/RHOA/PIP5K1C/GIT1/ITGAX/SSH3/MAP2K2/WAS/RAC2/PFN1
Propanoate metabolism	Propanoate metabolism	Propanoate metabolism	32	0.558294807703639	2.18036603494429	0.000106861255707202	0.000106861255707202	0.000808384224777246	4432	tags=47%, list=19%, signal=38%	ACAT2/PCCB/ALDH9A1/SUCLA2/LDHB/ACAT1/HIBCH/SUCLG1/SUCLG2P2/ACADM/ACACA/MLYCD/SUCLG2/MCEE/PCCA
Dilated cardiomyopathy	Dilated cardiomyopathy	Dilated cardiomyopathy	89	-0.396959	-1.86455	0.000111584660086774	0.000111584660086774	0.000808384224777246	8405	tags=61%, list=36%, signal=39%	CACNG6/TNNI3/CACNA2D3/PRKACA/TNNC1/IGF1/CACNB3/DMD/MYH7/SLC8A1/RYR2/CACNG2/ITGA9/ITGA11/ADCY1/ADCY3/CACNA2D1/TPM4/SGCA/ADCY2/TPM3/CACNG8/CACNA1D/TNNT2/MYH6/CACNA1S/ADCY5/ADCY4/CACNA1C/ADCY8/DAG1/CACNB1/SGCG/ADCY7/ADRB1/CACNG7/ITGA3/ADCY6/ACTG1/MYBPC3/CACNG5/PRKACG/ACTC1/CACNA2D4/MYL3/ITGA7/ITGA10/CACNG4/CACNG1/DES/ITGA5/ITGB4/ACTB/TNF
Protein export	Protein export	Protein export	22	0.622063776329085	2.18286584161238	0.000132771538866807	0.000132771538866807	0.000908436844878154	4360	tags=59%, list=19%, signal=48%	SEC62/SRP68/SRP9/SRP54/SRPRB/IMMP1L/SPCS1/SEC61G/IMMP2L/SEC11A/SEC63/SEC61A2/SEC11C
Basal cell carcinoma	Basal cell carcinoma	Basal cell carcinoma	55	-0.468813	-1.98413	0.000161738389625116	0.000161738389625116	0.00104838734549244	6604	tags=71%, list=28%, signal=51%	WNT2/SHH/WNT5B/AXIN1/BMP4/WNT8A/WNT1/WNT3/WNT10A/WNT9A/WNT2B/PTCH2/APC2/FZD4/GLI2/GLI1/BMP2/WNT11/FZD7/FZD8/WNT5A/WNT3A/DVL1/SMO/WNT10B/WNT4/FZD9/TCF7L2/SUFU/WNT9B/FZD10/FZD5/STK36/WNT6/TCF7L1/DVL3/TP53/FZD1/FZD2
Maturity onset diabetes of the young	Maturity onset diabetes of the young	Maturity onset diabetes of the young	25	-0.579151	-2.00979	0.000258844215845815	0.000258844215845815	0.00159393543441897	6601	tags=64%, list=28%, signal=46%	NKX2-2/HNF4G/PKLR/BHLHA15/HNF4A/HES1/HNF1A/INS/ONECUT1/PAX4/NKX6-1/PDX1/HNF1B/FOXA3/GCK/MAFA
Notch signaling pathway	Notch signaling pathway	Notch signaling pathway	47	-0.464354	-1.89469	0.000297346068660929	0.000297346068660929	0.00174383408688364	3555	tags=53%, list=15%, signal=45%	MAML3/DTX2/DTX1/DLL1/CTBP1/CREBBP/HES1/NUMB/RFNG/DVL1/NOTCH2/LFNG/RBPJL/HES5/EP300/NOTCH4/DVL3/NOTCH1/NUMBL/NCOR2/NOTCH3/CTBP2/MAML1/NCSTN/MFNG
Proteasome	Proteasome	Proteasome	43	0.467442557852927	1.9855522763201	0.000326114796741009	0.000326114796741009	0.0017501034222833	6133	tags=58%, list=26%, signal=43%	PSME4/PSMC6/PSMD12/PSMD6/PSMD14/PSMC1/PSMA5/PSMB7/PSMD7/PSMB1/PSMB5/PSMC5/PSMB8/IFNG/PSMA6/PSMA7/PSMA2/PSMB9/PSMB4/PSMD13/PSMA3/PSMB2/PSMA4/PSMA1/PSMD1
Mismatch repair	Mismatch repair	Mismatch repair	23	0.580453217182617	2.06767178443932	0.000326835553648633	0.000326835553648633	0.0017501034222833	2499	tags=48%, list=11%, signal=43%	SSBP1/MSH2/MSH6/RFC1/MLH3/RFC4/RFC5/RPA2/RFC3/MSH3/PCNA
Hypertrophic cardiomyopathy (HCM)	Hypertrophic cardiomyopathy (HCM)	Hypertrophic cardiomyopathy (HCM)	82	-0.392451	-1.80482	0.00042064798441028	0.00042064798441028	0.00215858834105275	8405	tags=56%, list=36%, signal=36%	CACNG6/TNNI3/CACNA2D3/TNNC1/IGF1/CACNB3/DMD/MYH7/SLC8A1/RYR2/CACNG2/ITGA9/ITGA11/ACE/CACNA2D1/TPM4/SGCA/TPM3/CACNG8/PRKAG3/CACNA1D/TNNT2/MYH6/CACNA1S/CACNA1C/DAG1/CACNB1/SGCG/CACNG7/ITGA3/PRKAB1/ACTG1/MYBPC3/CACNG5/ACTC1/CACNA2D4/MYL3/ITGA7/ITGA10/CACNG4/CACNG1/DES/ITGA5/ITGB4/ACTB/TNF
Nucleotide excision repair	Nucleotide excision repair	Nucleotide excision repair	43	0.449079417602306	1.90755130205605	0.000666107892580021	0.000666107892580021	0.00328145782871	3121	tags=40%, list=13%, signal=34%	ERCC5/CUL4B/RFC1/XPA/MNAT1/CUL4A/RFC4/POLE2/CCNH/ERCC6/CDK7/RFC5/RPA2/RFC3/PCNA/GTF2H3/ERCC4
Parkinson's disease	Parkinson's disease	Parkinson's disease	99	0.341319229629544	1.71534	0.000764080171052957	0.000764080171052957	0.00361932712604032	4857	tags=35%, list=21%, signal=28%	NDUFA5/COX6C/NDUFA10/NDUFA1/COX7A2/NDUFS1/UQCRQ/CYCS/UQCRB/NDUFC1/NDUFS4/COX7B/NDUFA8/VDAC3/UQCRH/CASP3/NDUFB6/NDUFA4/UBE2G2/UQCRHL/NDUFB8/COX7C/SDHA/COX4I1/PPID/NDUFA6/NDUFV2/NDUFS6/NDUFB5/UQCRC2/UBE2G1/VDAC2/NDUFB4/SLC18A2/NDUFA9
Glycosaminoglycan degradation	Glycosaminoglycan degradation	Glycosaminoglycan degradation	20	-0.598991	-1.96425	0.000872009058879542	0.000872009058879542	0.00397758518085405	4546	tags=50%, list=20%, signal=40%	HPSE2/HS3ST3A1/GLB1/ARSB/HYAL1/NAGLU/HYAL2/IDUA/SGSH/GALNS
Pathways in cancer	Pathways in cancer	Pathways in cancer	322	-0.254455	-1.44757	0.00149126983585346	0.00149126983585346	0.00655934476672386	5734	tags=34%, list=25%, signal=26%	ABL1/CASP9/CTBP1/CCNA1/LAMA1/WNT9A/PAX8/COL4A2/SMAD3/TPM3/EPAS1/VEGFA/IKBKG/WNT2B/LAMA4/LAMB3/PTCH2/CDKN1A/CREBBP/BAD/GSTP1/LAMB4/FGF12/DAPK1/APC2/RUNX1T1/PPARG/CCDC6/MMP2/FZD4/GLI2/LAMB2/GLI1/BMP2/CCND1/WNT11/CBLC/COL4A6/FZD7/CEBPA/ITGA3/FZD8/WNT5A/LAMA3/MAPK3/EGFR/FGF23/WNT3A/GRB2/DVL1/FGF8/SMO/LAMC3/FGF18/PIAS4/FGF21/FGF13/WNT10B/KLK3/LAMA5/WNT4/PPARD/E2F1/FZD9/PIAS3/TCF7L2/SUFU/BID/FGF3/FGF22…
Aminoacyl-tRNA biosynthesis	Aminoacyl-tRNA biosynthesis	Aminoacyl-tRNA biosynthesis	22	0.55875127749733	1.96069779983614	0.0015594032925465	0.0015594032925465	0.0066225112605423	4832	tags=64%, list=21%, signal=50%	IARS2/SEPSECS/NARS2/MTFMT/FARS2/RARS2/YARS2/WARS2/FARSB/LARS2/HARS2/DARS2/PSTK/TARS2
Cytokine-cytokine receptor interaction	Cytokine-cytokine receptor interaction	Cytokine-cytokine receptor interaction	256	-0.268139	-1.48387	0.00170069964371113	0.00170069964371113	0.00698181958997202	8284	tags=47%, list=36%, signal=31%	PDGFRA/OSMR/CCR2/CCL8/MPL/TNFSF15/TNFRSF19/CCL14/CCR7/IL20/CXCL2/CSF1/VEGFB/GDF5/FLT3LG/TNFSF8/PRL/TNFSF10/IFNA21/IFNGR2/TNFRSF10D/IL15RA/AMHR2/GHR/CCL26/CCL3/TNFSF9/IL13/GH2/IL1B/CX3CR1/CCR10/CXCL14/CLCF1/CXCL9/CD40/IL4R/FLT4/TNFRSF13B/CCL19/ACVR1B/IFNL3/TNFSF11/EDA2R/TNFSF14/CCL27/KITLG/IFNA6/TNFSF13B/CCL18/IL3/IL2RG/CXCL3/TPO/CCL23/FLT1/IFNL1/CSF2/LIF/TNFRSF11A/CXCL12/CCL25/CCL22/CXCR3/INHBC/V…
RNA polymerase	RNA polymerase	RNA polymerase	27	0.485713022057739	1.82972224963315	0.00225169770578145	0.00225169770578145	0.00894562416218775	5569	tags=52%, list=24%, signal=40%	POLR2B/POLR1E/POLR3B/POLR1C/POLR2K/POLR1B/POLR2G/POLR3F/POLR3A/POLR2F/POLR3GL/POLR2C/POLR3G/POLR2D
Fc gamma R-mediated phagocytosis	Fc gamma R-mediated phagocytosis	Fc gamma R-mediated phagocytosis	91	-0.346302	-1.63991	0.00233816691071218	0.00233816691071218	0.00899886607083305	4734	tags=36%, list=20%, signal=29%	LYN/FCGR2A/DNM1/VAV2/PLA2G4F/ASAP3/PLA2G4D/GAB2/INPP5D/MAPK3/ASAP1/RPS6KB2/VASP/LIMK1/PRKCD/HCK/ARPC4/WASL/AKT1/PRKCG/PIK3CD/PIK3R5/WASF2/PLD2/SPHK1/PIK3R2/CFL1/DNM2/SPHK2/PIP5K1C/WAS/AKT2/RAC2
MAPK signaling pathway	MAPK signaling pathway	MAPK signaling pathway	264	-0.256728	-1.42619	0.00362563030625452	0.00362563030625452	0.013531060473103	6763	tags=40%, list=29%, signal=29%	CACNG2/FGF20/PAK1/FGF1/RASGRF1/PLA2G3/FGF19/MAP3K3/CRK/FGF4/PLA2G2D/CACNA2D1/ECSIT/DUSP10/DAXX/HSPA6/MAPK8IP1/CHP2/MAP4K2/HSPB1/MAPK11/PLA2G2F/CACNG8/FLNA/IKBKG/PTPN5/CACNA1D/PLA2G2A/PLA2G2E/CACNA1S/FGF12/CACNA1G/CACNA1E/DUSP9/MAP3K12/TAB1/CD14/ARRB2/DUSP8/CACNA1C/FLNC/CACNA1A/CACNB1/CACNA1H/CACNG7/MKNK1/MAPK8IP2/DUSP3/MAPK3/EGFR/CACNA1B/FGF23/MAPK7/GRB2/FGFR4/NGF/FGF8/CACNG5/FGF18/NFATC4/FGF21/M…
Insulin signaling pathway	Insulin signaling pathway	Insulin signaling pathway	135	-0.305655	-1.55945	0.00374688884492524	0.00374688884492524	0.013572321822175	4111	tags=34%, list=18%, signal=28%	BAD/HK1/PTPRF/RAPGEF1/G6PC2/PCK1/CALML5/CBLC/LIPE/MKNK1/PRKAB1/SREBF1/SLC2A4/INPP5D/EXOC7/MAPK3/FLOT1/GRB2/GYS1/RPS6KB2/PRKACG/EIF4EBP1/MKNK2/PPP1R3D/INS/ARAF/AKT1/CBL/PIK3CD/PIK3R5/GCK/HK3/CALML3/PIK3R2/FASN/PPP1CA/FLOT2/PCK2/ELK1/PDPK1/PHKG2/TSC2/MAP2K2/AKT2/SH2B2/SHC1
Arrhythmogenic right ventricular cardiomyopathy (ARVC)	Arrhythmogenic right ventricular cardiomyopathy (ARVC)	Arrhythmogenic right ventricular cardiomyopathy (ARVC)	73	-0.364238	-1.64176	0.00399461156834357	0.00399461156834357	0.014056227172818	8405	tags=53%, list=36%, signal=34%	CACNG6/CTNNA2/CACNA2D3/CACNB3/DMD/JUP/SLC8A1/RYR2/CACNG2/ITGA9/ITGA11/ACTN2/CACNA2D1/CDH2/ACTN1/SGCA/CACNG8/CACNA1D/CACNA1S/CACNA1C/DAG1/CACNB1/SGCG/CACNG7/ITGA3/ACTG1/CACNG5/CACNA2D4/ITGA7/TCF7L2/ACTN4/ITGA10/CACNG4/CACNG1/DES/ITGA5/TCF7L1/ITGB4/ACTB
Chemokine signaling pathway	Chemokine signaling pathway	Chemokine signaling pathway	184	-0.273129	-1.44835	0.00567120025616151	0.00567120025616151	0.0194014745605525	7689	tags=43%, list=33%, signal=29%	CX3CR1/CCR10/STAT3/CXCL14/CXCL9/GNAI2/CCL19/PREX1/GNG10/SHC4/BCAR1/CCL27/PAK1/CCL18/CXCL3/SHC2/CRK/ADCY1/CCL23/STAT2/ADCY3/SHC3/NCF1/CXCL12/CCL25/CCL22/CXCR3/ADCY2/GRK1/IKBKG/GNG8/LYN/VAV2/ADCY5/ADCY4/ARRB2/ADCY8/CXCL16/CCL13/CCL1/ADCY7/CCL17/ADCY6/GNB2/MAPK3/XCR1/CX3CL1/GRB2/PTK2B/CCR1/GNG13/CCL11/PRKACG/GNG4/PXN/PRKCD/HCK/JAK3/WASL/GNB3/CXCL1/AKT1/CCL24/NFKBIB/PIK3CD/ARRB1/PIK3R5/CCL21/CSK/PIK3…
Huntington's disease	Huntington's disease	Huntington's disease	159	0.265178269119065	1.44068021972974	0.00596022676953352	0.00596022676953352	0.0198391616510789	4320	tags=29%, list=19%, signal=24%	NDUFA5/POLR2B/SOD1/TFAM/COX6C/IFT57/NDUFA10/NDUFA1/COX7A2/POLR2K/NDUFS1/TBPL1/NRF1/CASP8/DNAL1/UQCRQ/REST/CYCS/ITPR1/UQCRB/NDUFC1/NDUFS4/COX7B/NDUFA8/VDAC3/UQCRH/CASP3/NDUFB6/NDUFA4/HDAC1/UQCRHL/TAF4B/NDUFB8/HDAC2/COX7C/SDHA/POLR2G/COX4I1/PPID/NDUFA6/NDUFV2/NDUFS6/NDUFB5/CLTC/UQCRC2/POLR2F
PPAR signaling pathway	PPAR signaling pathway	PPAR signaling pathway	69	-0.35963	-1.60283	0.00633905880542597	0.00633905880542597	0.0205448720286659	10368	tags=65%, list=44%, signal=36%	CPT1B/ACADL/GK2/FADS2/SCD/PPARA/LPL/CYP7A1/OLR1/ACSL1/ILK/CYP4A22/FABP1/FABP6/ACOX3/ADIPOQ/RXRB/HMGCS2/CD36/FABP4/SLC27A6/CYP4A11/SLC27A4/SLC27A5/ACOX2/CPT1C/ACAA1/CPT2/APOA1/PPARG/CYP27A1/PCK1/APOC3/APOA5/APOA2/ANGPTL4/PPARD/CYP8B1/PLIN1/PLTP/NR1H3/SLC27A1/RXRA/PCK2/PDPK1
Acute myeloid leukemia	Acute myeloid leukemia	Acute myeloid leukemia	57	-0.381658	-1.63364	0.00729148886681452	0.00729148886681452	0.0230257543162564	5654	tags=47%, list=24%, signal=36%	RUNX1/CCNA1/PIM1/IKBKG/BAD/RUNX1T1/CCND1/CEBPA/MAPK3/GRB2/RPS6KB2/EIF4EBP1/PPARD/TCF7L2/STAT5A/ARAF/AKT1/PML/PIK3CD/PIK3R5/RARA/TCF7L1/PIK3R2/RELA/MAP2K2/AKT2/SPI1
Oocyte meiosis	Oocyte meiosis	Oocyte meiosis	110	0.295619966334896	1.51807966835485	0.0078965227823658	0.0078965227823658	0.0243129780404421	4963	tags=39%, list=21%, signal=31%	CALM1/MAD2L1/RPS6KA3/PPP3R1/PPP2R5C/PPP3CC/PRKACB/PPP3CB/ANAPC10/ANAPC1/SMC3/ITPR2/CDC26/FBXO5/BTRC/CDC23/PPP2R1B/ITPR1/FBXW11/PPP2CA/SLK/CDC27/PPP3CA/CDC16/PPP2R5A/PPP1CC/ANAPC4/CAMK2D/PPP1CB/CCNB1/PPP2R5E/SKP1/PRKX/ANAPC5/CCNE2/MAPK1/CUL1/YWHAQ/PPP2CB/YWHAZ/RBX1/PTTG1/CCNE1
Endocytosis	Endocytosis	Endocytosis	177	-0.271488	-1.43587	0.00972816711631211	0.00972816711631211	0.0292219654071506	5225	tags=32%, list=22%, signal=25%	HLA-C/EHD1/GRK1/GIT2/PARD6A/SH3GL2/CLTCL1/ERBB4/RAB11FIP1/EHD4/ERBB3/DNM1/HLA-B/ARRB2/ASAP3/HLA-A/KDR/VPS28/ADRB1/CBLC/RAB31/ACAP3/HLA-G/PSD/EGFR/FGFR4/ASAP1/ARAP1/ARFGAP1/RAB11FIP3/EPN1/RAB5B/HSPA1A/SH3GL1/CBL/EPN3/FGFR3/ARAP3/ARRB1/PLD2/EHD2/HSPA2/IQSEC1/AP2A1/VPS37C/MVB12A/SRC/HSPA1B/IQSEC3/HGS/CSF1R/DNM2/IQSEC2/PIP5K1C/GIT1/RAB11B/RAB5C
Butanoate metabolism	Butanoate metabolism	Butanoate metabolism	33	0.41950036868606	1.66846542025635	0.0103845489143087	0.0103845489143087	0.0304509329066196	4463	tags=36%, list=19%, signal=29%	ACAT2/HMGCS1/OXCT1/PDHB/ALDH9A1/HADH/ACAT1/ACSM3/BDH2/L2HGDH/ALDH5A1/PDHA1
Cell adhesion molecules (CAMs)	Cell adhesion molecules (CAMs)	Cell adhesion molecules (CAMs)	128	-0.293058	-1.47704	0.0110392458531446	0.0110392458531446	0.0316179134594349	8353	tags=47%, list=36%, signal=30%	CLDN14/CLDN15/CD34/CD86/HLA-DPA1/HLA-DRA/HLA-DOA/CD40/CLDN10/HLA-F/HLA-E/ICAM2/CLDN5/ITGA9/NEGR1/HLA-DRB1/NFASC/CLDN6/CLDN16/ITGAL/CNTN1/CDH2/MPZL1/PDCD1/HLA-DMA/HLA-C/NLGN2/L1CAM/CLDN3/CD276/HLA-DRB3/PTPRF/PECAM1/CNTN2/HLA-B/CDH15/HLA-A/ITGAM/SDC2/CDH3/HLA-G/SDC4/CLDN11/CDH4/CDH5/NRXN3/CLDN19/CLDN7/SDC1/MPZ/NRXN2/CLDN23/CADM3/SDC3/ICAM1/CLDN9/CD4/ITGB2/PVR/SELPLG
Hedgehog signaling pathway	Hedgehog signaling pathway	Hedgehog signaling pathway	56	-0.365433	-1.55315	0.0118244724211595	0.0118244724211595	0.0330972074946331	6604	tags=55%, list=28%, signal=40%	WNT8A/WNT1/CSNK1D/WNT3/WNT10A/WNT9A/DHH/WNT2B/PTCH2/IHH/GLI2/BMP8A/ZIC2/GLI1/BMP2/WNT11/CSNK1G2/WNT5A/WNT3A/SMO/LRP2/WNT10B/PRKACG/WNT4/SUFU/CSNK1A1L/WNT9B/GAS1/STK36/WNT6/BMP7
Jak-STAT signaling pathway	Jak-STAT signaling pathway	Jak-STAT signaling pathway	152	-0.27643	-1.4319	0.0124270224992192	0.0124270224992192	0.0337934572366844	4074	tags=26%, list=17%, signal=21%	IL19/IL11/IL9/IL10RB/GH1/CCND1/CBLC/EPOR/IL22RA1/IL10RA/GRB2/SPRY4/PIAS4/IRF9/PIAS3/EPO/PTPN6/JAK3/LEP/IL6R/STAT5A/IFNL2/AKT1/TYK2/CBL/CSF3/SOCS7/PIK3CD/CTF1/PIK3R5/EP300/CSF2RA/CSF2RB/PIK3R2/CNTFR/CSF3R/STAT6/CCND3/AKT2
Arachidonic acid metabolism	Arachidonic acid metabolism	Arachidonic acid metabolism	55	-0.380075	-1.60856	0.0126240292122208	0.0126240292122208	0.0337934572366844	6920	tags=42%, list=30%, signal=29%	GPX1/GPX5/PLA2G3/ALOX12B/PTGES2/ALOX15/PLA2G2D/CYP4F2/GGT6/CYP4A11/CBR3/PLA2G2F/LTA4H/GPX3/PLA2G2A/PLA2G2E/PTGIS/ALOX15B/TBXAS1/GGT5/PTGES/LTC4S/ALOX5
Melanoma	Melanoma	Melanoma	71	-0.3365	-1.50333	0.0130812450906918	0.0130812450906918	0.0337934572366844	3147	tags=30%, list=14%, signal=26%	MAPK3/EGFR/FGF23/FGF8/FGF18/FGF21/FGF13/E2F1/FGF3/FGF22/ARAF/AKT1/FGF11/E2F2/FGF17/PIK3CD/PIK3R5/PIK3R2/TP53/MAP2K2/AKT2
Terpenoid backbone biosynthesis	Terpenoid backbone biosynthesis	Terpenoid backbone biosynthesis	15	0.550738429552783	1.71536918555253	0.0131707833332719	0.0131707833332719	0.0337934572366844	2596	tags=40%, list=11%, signal=36%	ACAT2/HMGCS1/GGPS1/ACAT1/IDI1/PDSS2
Basal transcription factors	Basal transcription factors	Basal transcription factors	33	0.408614210333892	1.6251682502755	0.0135413922916546	0.0135413922916546	0.0340352931927731	4881	tags=48%, list=21%, signal=38%	TAF7/GTF2E2/TAF1/TBPL1/TAF5/TAF11/TAF13/TAF4B/GTF2H3/GTF2A1/GTF2I/GTF2H1/TAF9B/TAF2/GTF2B/GTF2E1
Prostate cancer	Prostate cancer	Prostate cancer	89	-0.319004	-1.49839	0.0150366363340171	0.0150366363340171	0.037037609496421	5108	tags=36%, list=22%, signal=28%	IKBKG/CDKN1A/CREBBP/BAD/GSTP1/CREB3L3/CCND1/MAPK3/EGFR/GRB2/KLK3/E2F1/TCF7L2/CREB5/INS/ARAF/AKT1/E2F2/PIK3CD/PIK3R5/EP300/CREB3L2/INSRR/NKX3-1/CREB3L1/TCF7L1/PIK3R2/TP53/RELA/PDPK1/MAP2K2/AKT2
Glycosaminoglycan biosynthesis - chondroitin sulfate	Glycosaminoglycan biosynthesis - chondroitin sulfate	Glycosaminoglycan biosynthesis - chondroitin sulfate	22	-0.47277	-1.5907	0.0160483926084922	0.0160483926084922	0.0378255924895331	5257	tags=45%, list=23%, signal=35%	XYLT1/CHPF2/CHST3/CHSY1/CHST14/XYLT2/B3GALT6/CHST11/CHST15/CHST13
Axon guidance	Axon guidance	Axon guidance	128	-0.285491	-1.4389	0.0161018778351001	0.0161018778351001	0.0378255924895331	7430	tags=46%, list=32%, signal=32%	EPHA6/SRGAP2/GNAI2/LRRC4C/EFNA1/DCC/PLXNA1/EPHA5/PAK1/SLIT3/SEMA6B/UNC5D/EPHA2/ABL1/ROBO2/EPHB2/CXCL12/CHP2/SRGAP3/NTNG1/NTN3/CDK5/L1CAM/EFNA4/DPYSL5/EFNB3/SEMA5B/EPHA8/NGEF/EPHB4/NFATC1/EFNA3/SEMA3B/MAPK3/SEMA3G/PLXNB3/NFATC4/FES/UNC5A/LIMK1/EFNA2/SEMA4G/NTN1/EPHB6/ROBO3/PLXNA2/EFNB1/PLXNB1/PAK4/SEMA4B/DPYSL2/EPHB3/SLIT1/CFL1/SEMA4A/RHOA/CHP1/PLXNB2/RAC2
Vascular smooth muscle contraction	Vascular smooth muscle contraction	Vascular smooth muscle contraction	109	-0.293875	-1.44278	0.0162779365969914	0.0162779365969914	0.0378255924895331	7534	tags=48%, list=32%, signal=32%	CALM3/MYL6B/AGTR1/GUCY1A2/ADORA2A/KCNMB4/GNAQ/PLA2G3/PLA2G2D/ADCY1/ARHGEF1/ADCY3/MYLK2/ADRA1D/CYP4A11/PLA2G2F/ADCY2/MYLK3/CACNA1D/PLA2G2A/PLA2G2E/CACNA1S/ADCY5/ADCY4/CACNA1C/ADCY8/CALML5/ADCY7/ADCY6/RAMP1/MAPK3/RAMP2/ADORA2B/MYH11/PTGIR/PRKACG/RAMP3/PRKCD/ARAF/PRKCG/AVPR1B/NPR1/ACTG2/CALML3/ARHGEF11/PPP1CA/KCNMB1/RHOA/GNA11/PLCB3/PLCB2/MAP2K2
Pyrimidine metabolism	Pyrimidine metabolism	Pyrimidine metabolism	94	0.301267666009002	1.48779785053831	0.0171848490725505	0.0171848490725505	0.0391935154286239	5569	tags=37%, list=24%, signal=28%	POLA1/POLR2B/CMPK1/POLR1E/CTPS1/PNPT1/RRM1/ENTPD4/POLR3B/POLR1C/POLR2K/POLE2/UMPS/NME7/NT5E/POLR1B/PRIM2/UPRT/PRIM1/POLR2G/ENTPD5/DCTD/POLR3F/POLR3A/DUT/NT5C3A/POLR2F/POLR3GL/CTPS2/POLR2C/POLR3G/DCK/TYMS/AK3/POLR2D
GnRH signaling pathway	GnRH signaling pathway	GnRH signaling pathway	98	-0.304176	-1.46436	0.0184838547456835	0.0184838547456835	0.0411283354915326	5300	tags=38%, list=23%, signal=29%	MAPK11/PLA2G2F/ADCY2/CACNA1D/PLA2G2A/PLA2G2E/CACNA1S/ADCY5/ADCY4/MMP2/CACNA1C/ADCY8/CALML5/ADCY7/LHB/ADCY6/MAPK3/CAMK2B/EGFR/MAPK7/GRB2/PTK2B/MMP14/PRKACG/PRKCD/CAMK2A/GNRH2/PLD2/MAP2K7/CALML3/MAP2K3/SRC/ELK1/GNA11/PLCB3/PLCB2/MAP2K2
Colorectal cancer	Colorectal cancer	Colorectal cancer	62	0.333649449952682	1.52772616736212	0.0187010893004233	0.0187010893004233	0.0411283354915326	2591	tags=32%, list=11%, signal=29%	MAPK8/MSH2/MSH6/TGFBR1/PIK3CA/AKT3/APPL1/SMAD2/KRAS/CYCS/CTNNB1/APC/MAPK9/GSK3B/BRAF/PIK3R1/CASP3/MSH3/SMAD4/BCL2
Wnt signaling pathway	Wnt signaling pathway	Wnt signaling pathway	149	-0.276047	-1.43103	0.0191387543981922	0.0191387543981922	0.0413524333257339	5667	tags=40%, list=24%, signal=31%	CTBP1/CHP2/NKD1/WNT9A/SMAD3/TBL1X/WNT2B/CREBBP/PPP2R5D/LRP5/CTNNBIP1/APC2/FZD4/PPP2R5B/SFRP2/CCND1/WNT11/SFRP5/NFATC1/FZD7/FZD8/WNT5A/CAMK2B/WNT3A/PORCN/DVL1/NFATC4/WNT10B/PRKACG/WNT4/PPARD/FRAT2/FZD9/TCF7L2/CSNK1A1L/WNT9B/TBL1Y/CAMK2A/SOX17/PRKCG/FZD10/FZD5/EP300/WNT6/TCF7L1/DVL3/TP53/CTBP2/NKD2/FZD1/RHOA/FZD2/PLCB3/CHP1/FOSL1/CCND3/PLCB2/CSNK2B/RAC2/PPP2R1A
Bladder cancer	Bladder cancer	Bladder cancer	41	-0.374886	-1.48439	0.0198164381691202	0.0198164381691202	0.0420784621739939	5109	tags=37%, list=22%, signal=29%	VEGFA/CDKN1A/DAPK1/MMP2/CCND1/MAPK3/EGFR/E2F1/ARAF/E2F2/FGFR3/TYMP/PGF/TP53/MAP2K2
Type II diabetes mellitus	Type II diabetes mellitus	Type II diabetes mellitus	47	-0.364686	-1.48802	0.0209343778253814	0.0209343778253814	0.0436988796711797	4872	tags=43%, list=21%, signal=34%	CACNA1D/HK1/CACNA1G/CACNA1E/CACNA1C/CACNA1A/PKM/SLC2A4/MAPK3/CACNA1B/PRKCD/INS/PDX1/PIK3CD/PIK3R5/GCK/HK3/PIK3R2/MAFA/TNF
Oxidative phosphorylation	Oxidative phosphorylation	Oxidative phosphorylation	101	0.274830711811827	1.38300625967846	0.0267021350556543	0.0267021350556543	0.0548096456405535	6418	tags=42%, list=28%, signal=30%	NDUFA5/ATP6V1H/COX6C/NDUFA10/NDUFA1/COX7A2/NDUFS1/PPA2/UQCRQ/UQCRB/NDUFC1/NDUFS4/COX7B/NDUFA8/UQCRH/NDUFB6/NDUFA4/UQCRHL/NDUFB8/COX7C/SDHA/COX4I1/NDUFA6/NDUFV2/NDUFS6/NDUFB5/ATP6V1D/UQCRC2/NDUFB4/NDUFA9/NDUFS5/ATP6V1G1/COX11/NDUFB2/ATP6V1G2/NDUFAB1/NDUFC2/ATP6V0A2/ATP6V1C1/NDUFV1/COX15/COX6A1
Viral myocarditis	Viral myocarditis	Viral myocarditis	69	-0.322625	-1.4379	0.0311849360742952	0.0311849360742952	0.0629618208920196	8787	tags=59%, list=38%, signal=37%	RAC3/HLA-DQB1/MYH10/CD86/HLA-DPA1/HLA-DRA/HLA-DOA/EIF4G1/DMD/CD40/MYH7/HLA-F/HLA-E/MYH13/HLA-DRB1/EIF4G2/ABL1/CASP9/CXADR/ITGAL/HLA-DMA/SGCA/HLA-C/MYH6/HLA-DRB3/HLA-B/HLA-A/DAG1/SGCG/CCND1/HLA-G/ACTG1/MYH4/MYH11/MYH14/MYH7B/BID/ICAM1/ITGB2/ACTB/RAC2
Purine metabolism	Purine metabolism	Purine metabolism	150	0.241995685223832	1.29927764976937	0.0322429454900569	0.0322429454900569	0.0635344086569873	5569	tags=33%, list=24%, signal=25%	PRPS1/POLA1/POLR2B/PPAT/POLR1E/PNPT1/RRM1/ENTPD4/ATIC/POLR3B/POLR1C/POLR2K/IMPDH2/PDE3B/ENPP3/POLE2/PDE7A/ADK/HPRT1/NME7/PDE4D/PDE8A/NT5E/POLR1B/NUDT5/ADSL/GART/PRIM2/PRIM1/POLR2G/ENTPD5/POLR3F/POLR3A/NT5C3A/PDE4B/GMPS/POLR2F/POLR3GL/AK1/POLR2C/ADPRM/POLR3G/PAPSS1/DCK/AK5/PDE5A/NUDT9/PDE1A/POLR2D
Glycine, serine and threonine metabolism	Glycine, serine and threonine metabolism	Glycine, serine and threonine metabolism	31	-0.407935	-1.51469	0.0325002936591512	0.0325002936591512	0.0635344086569873	9209	tags=65%, list=40%, signal=39%	MAOA/GAMT/PSPH/SHMT2/PIPOX/DAO/AOC2/BHMT/GNMT/CHDH/AGXT/AMT/GLYCTK/SARDH/AGXT2/SDS/CBS/AOC3/GCAT/ALAS1
Dorso-ventral axis formation	Dorso-ventral axis formation	Dorso-ventral axis formation	24	-0.436768	-1.50494	0.0357073287212015	0.0357073287212015	0.0687131161246805	5065	tags=46%, list=22%, signal=36%	FMN2/PIWIL1/SPIRE2/MAPK3/EGFR/GRB2/NOTCH2/ETV6/NOTCH4/NOTCH1/NOTCH3
Glioma	Glioma	Glioma	64	-0.32967	-1.44259	0.042992372691456	0.042992372691456	0.08099623774872	3839	tags=31%, list=16%, signal=26%	CALML5/CCND1/MAPK3/CAMK2B/EGFR/GRB2/E2F1/ARAF/CAMK2A/AKT1/PRKCG/E2F2/PIK3CD/PIK3R5/CALML3/PIK3R2/TP53/MAP2K2/AKT2/SHC1
Neurotrophin signaling pathway	Neurotrophin signaling pathway	Neurotrophin signaling pathway	124	-0.274415	-1.38107	0.0434056761268781	0.0434056761268781	0.08099623774872	3147	tags=26%, list=14%, signal=22%	MAPK3/CAMK2B/MAPK7/GRB2/NGF/TP73/PRKCD/IRAK1/NGFR/RPS6KA4/CAMK2A/AKT1/NFKBIB/NFKBIE/PIK3CD/PIK3R5/MAP2K7/CALML3/RPS6KA1/ARHGDIA/CSK/PIK3R2/TP53/RHOA/RELA/PDPK1/YWHAG/MAP2K2/AKT2/SH2B2/SHC1/SH2B3
